# Supplementary material for: Exploring KRAS-mutant pancreatic ductal adenocarcinoma: a model validation study
Source: Front Immunol. 2024 Jan 10;14:1203459. doi: 10.3389/fimmu.2023.1203459 (PMC10805828; doi:10.3389/fimmu.2023.1203459)
Supplement: Supplementary file 2 [file Table_2.csv]

	ONTOLOGY	ID	Description	GeneRatio	BgRatio	pvalue	p.adjust	qvalue	geneID	Count
GO:0006721	BP	GO:0006721	terpenoid metabolic process	19/531	124/18866	1.86E-09	8.24E-06	7.20E-06	APOM/ADH1C/ADH1A/CYP2C9/CYP2C18/ADH6/CYP3A5/AKR1B15/AKR1B10/GPC3/AKR1C4/ALDH1A1/ALDH1A3/HMGCS2/DGAT2/APOA4/CYP2S1/GPC5/CRABP2	19
GO:0034754	BP	GO:0034754	cellular hormone metabolic process	19/531	134/18866	7.01E-09	1.29E-05	1.13E-05	ADH1C/ADH1A/CYP2C9/CYP2C18/ADH6/CYP3A5/AKR1B15/DHRS11/AKR1B10/HSD17B2/ADM/AKR1C4/ALDH1A1/ALDH1A3/LHB/DGAT2/CYP2S1/CRABP2/HSD17B6	19
GO:0001523	BP	GO:0001523	retinoid metabolic process	17/531	108/18866	8.74E-09	1.29E-05	1.13E-05	APOM/ADH1C/ADH1A/CYP2C18/ADH6/CYP3A5/AKR1B15/AKR1B10/GPC3/AKR1C4/ALDH1A1/ALDH1A3/DGAT2/APOA4/CYP2S1/GPC5/CRABP2	17
GO:0016101	BP	GO:0016101	diterpenoid metabolic process	17/531	114/18866	2.02E-08	2.07E-05	1.81E-05	APOM/ADH1C/ADH1A/CYP2C18/ADH6/CYP3A5/AKR1B15/AKR1B10/GPC3/AKR1C4/ALDH1A1/ALDH1A3/DGAT2/APOA4/CYP2S1/GPC5/CRABP2	17
GO:0006720	BP	GO:0006720	isoprenoid metabolic process	19/531	144/18866	2.34E-08	2.07E-05	1.81E-05	APOM/ADH1C/ADH1A/CYP2C9/CYP2C18/ADH6/CYP3A5/AKR1B15/AKR1B10/GPC3/AKR1C4/ALDH1A1/ALDH1A3/HMGCS2/DGAT2/APOA4/CYP2S1/GPC5/CRABP2	19
GO:0140014	BP	GO:0140014	mitotic nuclear division	26/531	286/18866	1.65E-07	0.00011047	9.65E-05	KIF20B/KIF14/CCNB1/ANLN/AURKA/CENPF/CCNB2/CDCA5/CDC20/KNTC1/CENPE/KNSTRN/CUL9/BUB1/IL1A/AURKB/KIFC1/CDT1/CDC42/CDC14B/DLGAP5/KIF2C/CENPK/EDN3/CHEK1/CDK1	26
GO:0007088	BP	GO:0007088	regulation of mitotic nuclear division	19/531	163/18866	1.74E-07	0.00011047	9.65E-05	KIF20B/CCNB1/ANLN/AURKA/CENPF/CDCA5/CDC20/KNTC1/CENPE/CUL9/BUB1/IL1A/AURKB/CDT1/CDC42/CDC14B/DLGAP5/EDN3/CHEK1	19
GO:0006805	BP	GO:0006805	xenobiotic metabolic process	16/531	118/18866	2.04E-07	0.000113255	9.90E-05	GSTM4/AKR7L/CYP2C9/GSTM3/CYP2C18/ACY3/CYP3A5/CMBL/GSTA5/CYP2J2/AKR7A3/DPEP1/GSTA2/AOC1/CYP2S1/GSTA1	16
GO:0071466	BP	GO:0071466	cellular response to xenobiotic stimulus	16/531	123/18866	3.65E-07	0.000179765	0.000157084	GSTM4/AKR7L/CYP2C9/GSTM3/CYP2C18/ACY3/CYP3A5/CMBL/GSTA5/CYP2J2/AKR7A3/DPEP1/GSTA2/AOC1/CYP2S1/GSTA1	16
GO:0009410	BP	GO:0009410	response to xenobiotic stimulus	16/531	130/18866	7.82E-07	0.000346534	0.000302811	GSTM4/AKR7L/CYP2C9/GSTM3/CYP2C18/ACY3/CYP3A5/CMBL/GSTA5/CYP2J2/AKR7A3/DPEP1/GSTA2/AOC1/CYP2S1/GSTA1	16
GO:0042493	BP	GO:0042493	response to drug	30/531	397/18866	1.03E-06	0.000414959	0.000362603	ANKRD1/CCNB1/CENPF/CYP2C9/CYP2C18/HNF1B/ACACB/GATA6/ABCC3/CYP2J2/ADAM10/HTR2B/AQP1/DDC/GAS6/FOSL1/CDH3/GATA4/CPS1/DPEP1/HSD11B2/AIM2/ABCB1/AOC1/CYP2S1/HDAC4/GAD2/CDK1/APOD/FOSB	30
GO:0042445	BP	GO:0042445	hormone metabolic process	21/531	221/18866	1.25E-06	0.000461116	0.000402937	ADH1C/ADH1A/CYP2C9/CYP2C18/ADH6/CYP3A5/AKR1B15/DHRS11/AKR1B10/IYD/HSD17B2/ADM/AKR1C4/ALDH1A1/ALDH1A3/ACE2/LHB/DGAT2/CYP2S1/CRABP2/HSD17B6	21
GO:0051383	BP	GO:0051383	kinetochore organization	7/531	22/18866	1.59E-06	0.00050398	0.000440392	CENPF/CENPN/CENPE/CDT1/DLGAP5/CENPK/CENPA	7
GO:0051783	BP	GO:0051783	regulation of nuclear division	19/531	188/18866	1.59E-06	0.00050398	0.000440392	KIF20B/CCNB1/ANLN/AURKA/CENPF/CDCA5/CDC20/KNTC1/CENPE/CUL9/BUB1/IL1A/AURKB/CDT1/CDC42/CDC14B/DLGAP5/EDN3/CHEK1	19
GO:0045216	BP	GO:0045216	cell-cell junction organization	20/531	210/18866	2.15E-06	0.000618078	0.000540094	GJB6/FSCN1/CAV1/CLDN1/GJB2/GJB1/ANG/DSG2/CAMSAP3/ADAM10/CDH2/CDC42/CDH3/CLDN18/EPHA2/CLDN15/GPBAR1/ACE2/CLDN2/CLDN10	20
GO:0034329	BP	GO:0034329	cell junction assembly	31/531	434/18866	2.23E-06	0.000618078	0.000540094	GJB6/FSCN1/DKK1/CAV1/ITGA5/CLDN1/GJB2/GJB1/GHRL/KRT5/COL17A1/CAMSAP3/CDH2/CDC42/DMTN/EPHA3/LAMA3/CLDN18/EPHA2/FAM107A/CLDN15/GPBAR1/ACE2/CLDN2/DNER/KRT14/EPHB3/FLNC/APOD/GREM1/CLDN10	31
GO:0001706	BP	GO:0001706	endoderm formation	10/531	55/18866	2.69E-06	0.000645112	0.000563718	DKK1/DUSP5/ITGA5/HNF1B/GATA6/COL5A1/COL5A2/LAMA3/COL7A1/EOMES	10
GO:0030198	BP	GO:0030198	extracellular matrix organization	29/531	395/18866	2.77E-06	0.000645112	0.000563718	FSCN1/CAV1/ITGA5/FGFR4/PXDN/CTSV/CTSS/IHH/ITGB1/COL17A1/ADAM19/COL5A1/ADAM10/ADAMTS6/EGFL6/COL5A2/GAS6/ERO1A/COL9A2/LAMA3/COL5A3/COL7A1/COL22A1/FGB/FAP/COL4A5/IL6/GREM1/NDNF	29
GO:0042573	BP	GO:0042573	retinoic acid metabolic process	8/531	33/18866	2.79E-06	0.000645112	0.000563718	ADH1C/ADH1A/CYP2C18/ADH6/CYP3A5/ALDH1A3/CYP2S1/CRABP2	8
GO:0043062	BP	GO:0043062	extracellular structure organization	29/531	396/18866	2.91E-06	0.000645112	0.000563718	FSCN1/CAV1/ITGA5/FGFR4/PXDN/CTSV/CTSS/IHH/ITGB1/COL17A1/ADAM19/COL5A1/ADAM10/ADAMTS6/EGFL6/COL5A2/GAS6/ERO1A/COL9A2/LAMA3/COL5A3/COL7A1/COL22A1/FGB/FAP/COL4A5/IL6/GREM1/NDNF	29
GO:0070268	BP	GO:0070268	cornification	14/531	113/18866	3.52E-06	0.000743142	0.000649379	DSC3/KRT6A/DSG3/KRT6C/KRT80/KRT17/DSG2/KRT5/KRT15/KRT16/KRT13/KRT7/KRT14/KRT4	14
GO:0031589	BP	GO:0031589	cell-substrate adhesion	27/531	359/18866	3.90E-06	0.000786689	0.000687432	KIF14/FER/ITGA5/ITGB1/COL17A1/ANGPT2/CAMSAP3/EGFL6/CDC42/GAS6/CD3E/L1CAM/DMTN/EPHA3/FREM1/COL5A3/EFNA1/FAM107A/AGR2/CDKN2A/CD96/FAT2/FGB/EPHB3/APOD/GREM1/NDNF	27
GO:0017144	BP	GO:0017144	drug metabolic process	9/531	46/18866	4.51E-06	0.00081427	0.000711533	ADH1A/CYP2C9/FMO5/CYP2C18/CYP3A5/CYP2J2/DPEP1/CYP2S1/CYP4F12	9
GO:0035987	BP	GO:0035987	endodermal cell differentiation	9/531	46/18866	4.51E-06	0.00081427	0.000711533	DKK1/ITGA5/HNF1B/GATA6/COL5A1/COL5A2/LAMA3/COL7A1/EOMES	9
GO:0051382	BP	GO:0051382	kinetochore assembly	6/531	17/18866	4.59E-06	0.00081427	0.000711533	CENPF/CENPN/CENPE/DLGAP5/CENPK/CENPA	6
GO:0042572	BP	GO:0042572	retinol metabolic process	9/531	47/18866	5.44E-06	0.000927771	0.000810713	ADH1C/ADH1A/ADH6/CYP3A5/AKR1B15/AKR1B10/ALDH1A1/ALDH1A3/DGAT2	9
GO:0019730	BP	GO:0019730	antimicrobial humoral response	15/531	137/18866	7.49E-06	0.001229179	0.001074092	KRT6A/ANG/ITLN1/GNLY/H2BC11/FGB/LEAP2/CXCL14/CHGA/JCHAIN/H2BC4/CXCL8/CXCL10/CCL13/DEFA5	15
GO:0051983	BP	GO:0051983	regulation of chromosome segregation	13/531	107/18866	9.72E-06	0.001539344	0.001345124	CCNB1/CENPF/CDCA5/CDC20/CENPE/KNSTRN/AXIN2/BUB1/AURKB/CDT1/CDC42/DLGAP5/KIF2C	13
GO:0006069	BP	GO:0006069	ethanol oxidation	5/531	12/18866	1.17E-05	0.001781476	0.001556705	ADH1C/ACSS1/ADH1A/ADH6/ALDH1A1	5
GO:0007492	BP	GO:0007492	endoderm development	11/531	79/18866	1.27E-05	0.001873937	0.001637501	DKK1/DUSP5/ITGA5/HNF1B/GATA6/COL5A1/COL5A2/GATA4/LAMA3/COL7A1/EOMES	11
GO:0019373	BP	GO:0019373	epoxygenase P450 pathway	6/531	20/18866	1.34E-05	0.001913677	0.001672227	CYP2C9/EPHX2/CYP2C18/CYP2J2/CYP2S1/CYP4F12	6
GO:0016264	BP	GO:0016264	gap junction assembly	5/531	13/18866	1.85E-05	0.002562806	0.002239454	GJB6/CAV1/GJB2/GJB1/ACE2	5
GO:0048565	BP	GO:0048565	digestive tract development	14/531	135/18866	2.78E-05	0.003738039	0.003266407	CCNB1/IFT172/HNF1B/IHH/GATA6/GATA4/CPS1/CLDN18/AHI1/AGR2/EPHB3/GATA5/CDX2/CXCL8	14
GO:0097756	BP	GO:0097756	negative regulation of blood vessel diameter	11/531	86/18866	2.88E-05	0.003749283	0.003276233	CAV1/ADRA2A/CASR/KCNMB4/HTR2B/ADM/EDN3/ADRA1B/ACE2/FGB/CHGA	11
GO:0043588	BP	GO:0043588	skin development	28/531	425/18866	3.03E-05	0.003837545	0.003353358	DKK1/DSC3/KRT6A/CLDN1/DSG3/KRT6C/CTSV/CLIC4/KRT80/KRT17/DSG2/KRT5/KRT15/FST/COL5A1/CD109/KRT16/COL5A2/ARRDC3/CDH3/BCL11B/COL5A3/KRT13/EPHA2/KRT7/KRT14/DKK4/KRT4	28
GO:0000280	BP	GO:0000280	nuclear division	28/531	428/18866	3.43E-05	0.004227785	0.003694362	KIF20B/KIF14/CCNB1/ANLN/ASPM/AURKA/CENPF/CCNB2/CDCA5/CDC20/KNTC1/CKS2/CENPE/KNSTRN/CUL9/BUB1/IL1A/AURKB/KIFC1/CDT1/CDC42/CDC14B/DLGAP5/KIF2C/CENPK/EDN3/CHEK1/CDK1	28
GO:0001890	BP	GO:0001890	placenta development	15/531	156/18866	3.56E-05	0.004265425	0.003727252	E2F7/CTSV/GJB2/GHRL/CCNF/HEY1/ANG/ADAM19/FOSL1/HSD17B2/ADM/CEBPA/CSF2/CDX2/EOMES	15
GO:0008608	BP	GO:0008608	attachment of spindle microtubules to kinetochore	7/531	34/18866	3.74E-05	0.004305941	0.003762656	CCNB1/CENPE/KNSTRN/AURKB/CDT1/CDC42/KIF2C	7
GO:0008544	BP	GO:0008544	epidermis development	30/531	477/18866	3.79E-05	0.004305941	0.003762656	DKK1/DSC3/KRT6A/CST6/EMP1/DSG3/KRT6C/CTSV/CLIC4/KRT80/KRT17/IFT172/DSG2/KRT5/KRT15/COL17A1/FST/CD109/KRT16/CDH3/LAMA3/BCL11B/KRT13/EPHA2/COL7A1/KRT7/KRT14/DKK4/KRT4/CRABP2	30
GO:0019229	BP	GO:0019229	regulation of vasoconstriction	9/531	60/18866	4.27E-05	0.004729127	0.004132449	CAV1/ADRA2A/CASR/KCNMB4/ADM/EDN3/ADRA1B/ACE2/FGB	9
GO:0007080	BP	GO:0007080	mitotic metaphase plate congression	8/531	47/18866	4.47E-05	0.00474316	0.004144711	KIF14/CCNB1/CDCA5/CENPE/AURKB/KIFC1/CDT1/KIF2C	8
GO:0031100	BP	GO:0031100	animal organ regeneration	10/531	75/18866	4.60E-05	0.00474316	0.004144711	AURKA/CCNA2/CLDN1/IHH/ANGPT2/GAS6/ADM/BAAT/CDK1/IL6	10
GO:0061844	BP	GO:0061844	antimicrobial humoral immune response mediated by antimicrobial peptide	10/531	75/18866	4.60E-05	0.00474316	0.004144711	KRT6A/ANG/GNLY/H2BC11/CXCL14/H2BC4/CXCL8/CXCL10/CCL13/DEFA5	10
GO:0051310	BP	GO:0051310	metaphase plate congression	9/531	61/18866	4.88E-05	0.004919177	0.00429852	KIF14/CCNB1/CENPF/CDCA5/CENPE/AURKB/KIFC1/CDT1/KIF2C	9
GO:0001704	BP	GO:0001704	formation of primary germ layer	13/531	127/18866	6.13E-05	0.006034179	0.005272841	DKK1/DUSP5/ITGA5/HNF1B/ITGB1/GATA6/COL5A1/CHRD/COL5A2/LAMA3/EPHA2/COL7A1/EOMES	13
GO:0042310	BP	GO:0042310	vasoconstriction	10/531	78/18866	6.48E-05	0.006242207	0.005454622	CAV1/ADRA2A/CASR/KCNMB4/HTR2B/ADM/EDN3/ADRA1B/ACE2/FGB	10
GO:0034308	BP	GO:0034308	primary alcohol metabolic process	11/531	94/18866	6.63E-05	0.006252966	0.005464023	ADH1C/ACSS1/ADH1A/ADH6/CYP3A5/AKR1B15/AKR1B10/AKR1C4/ALDH1A1/ALDH1A3/DGAT2	11
GO:0055123	BP	GO:0055123	digestive system development	14/531	147/18866	7.15E-05	0.006286445	0.005493278	CCNB1/IFT172/HNF1B/IHH/GATA6/GATA4/CPS1/CLDN18/AHI1/AGR2/EPHB3/GATA5/CDX2/CXCL8	14
GO:0008202	BP	GO:0008202	steroid metabolic process	23/531	332/18866	7.23E-05	0.006286445	0.005493278	FGFR4/CYP2C9/FMO5/EPHX2/GBA2/CYP3A5/AKR1B15/DHRS11/ACACB/HSD17B2/ADM/AKR1C4/LDLRAP1/HSD11B2/BAAT/CEBPA/HMGCS2/LHB/DGAT2/APOA4/CFTR/CYP24A1/HSD17B6	23
GO:0050000	BP	GO:0050000	chromosome localization	10/531	79/18866	7.23E-05	0.006286445	0.005493278	KIF14/CCNB1/CENPF/CDCA5/CENPE/AURKB/KIFC1/CDT1/DLGAP5/KIF2C	10
GO:0051303	BP	GO:0051303	establishment of chromosome localization	10/531	79/18866	7.23E-05	0.006286445	0.005493278	KIF14/CCNB1/CENPF/CDCA5/CENPE/AURKB/KIFC1/CDT1/DLGAP5/KIF2C	10
GO:0048247	BP	GO:0048247	lymphocyte chemotaxis	9/531	65/18866	8.15E-05	0.006945248	0.00606896	ADAM10/GAS6/CCL17/CXCL14/CCL22/CCL8/CCL3L3/CXCL10/CCL13	9
GO:0006066	BP	GO:0006066	alcohol metabolic process	25/531	385/18866	0.000100717	0.00827606	0.007231861	ADH1C/ACSS1/DEGS2/ADH1A/CYP2C9/FMO5/EPHX2/GBA2/ADH6/CYP3A5/IP6K2/AKR1B15/ACACB/AKR1B10/TKFC/AKR1C4/ALDH1A1/IMPA2/LDLRAP1/CEBPA/ALDH1A3/HMGCS2/DGAT2/APOA4/CFTR	25
GO:0051146	BP	GO:0051146	striated muscle cell differentiation	21/531	295/18866	0.000100814	0.00827606	0.007231861	ANKRD1/DKK1/CCNB1/CAPN9/ITGB1/GATA6/CDH2/GATA4/DMPK/BARX2/FLT3LG/CAPN3/MYORG/DNER/LMOD1/HDAC4/CDK1/ALPK2/FLNC/CXCL10/GREM1	21
GO:0002548	BP	GO:0002548	monocyte chemotaxis	9/531	67/18866	0.000103681	0.008356663	0.007302295	CCL17/CXCL17/CCL22/CCL8/CCL3L3/CXCL10/IL6/GREM1/CCL13	9
GO:0007044	BP	GO:0007044	cell-substrate junction assembly	11/531	99/18866	0.000106683	0.00844513	0.0073796	ITGA5/KRT5/COL17A1/CAMSAP3/DMTN/EPHA3/LAMA3/FAM107A/KRT14/APOD/GREM1	11
GO:0007050	BP	GO:0007050	cell cycle arrest	18/531	234/18866	0.000118774	0.009190756	0.00803115	E2F7/KIF20B/CCNB1/AURKA/DDIAS/FOXM1/BTG2/CDK5R1/ERN2/GATA6/CDC14B/CDKN3/INSM1/CDKN2A/FAP/GAS1/CDK1/CXCL8	18
GO:0033045	BP	GO:0033045	regulation of sister chromatid segregation	10/531	84/18866	0.000122272	0.009190756	0.00803115	CCNB1/CENPF/CDCA5/CDC20/CENPE/AXIN2/BUB1/AURKB/CDT1/DLGAP5	10
GO:0042692	BP	GO:0042692	muscle cell differentiation	25/531	390/18866	0.000123341	0.009190756	0.00803115	ANKRD1/DKK1/CCNB1/CAPN9/HEY1/BOC/ITGB1/GATA6/CDH2/CDC42/GATA4/DMPK/ADM/BARX2/FLT3LG/CAPN3/MYORG/DNER/LMOD1/HDAC4/CDK1/ALPK2/FLNC/CXCL10/GREM1	25
GO:0006749	BP	GO:0006749	glutathione metabolic process	8/531	54/18866	0.000124396	0.009190756	0.00803115	GSTM4/GSTM3/GGT6/GSTA5/GGTLC2/DPEP1/GSTA2/GSTA1	8
GO:0150115	BP	GO:0150115	cell-substrate junction organization	11/531	102/18866	0.000139791	0.010006627	0.008744081	ITGA5/KRT5/COL17A1/CAMSAP3/DMTN/EPHA3/LAMA3/FAM107A/KRT14/APOD/GREM1	11
GO:0090068	BP	GO:0090068	positive regulation of cell cycle process	21/531	302/18866	0.000139953	0.010006627	0.008744081	E2F7/KIF20B/KIF14/CCNB1/AURKA/CDCA5/BTG2/CDK5R1/CDC45/GATA6/IL1A/AURKB/CDT1/CDC42/CDC14B/DLGAP5/EDN3/DTL/INSM1/FAP/CDK1	21
GO:0045787	BP	GO:0045787	positive regulation of cell cycle	25/531	396/18866	0.000156394	0.011004676	0.009616205	E2F7/KIF20B/KIF14/CCNB1/AURKA/CDCA5/BTG2/CKS2/CDK5R1/CDC45/GATA6/IL1A/AURKB/CDT1/CDC42/FOSL1/CDC14B/DLGAP5/FLT3LG/EDN3/CHEK1/DTL/INSM1/FAP/CDK1	25
GO:0030071	BP	GO:0030071	regulation of mitotic metaphase/anaphase transition	8/531	56/18866	0.000161675	0.011198521	0.009785593	CCNB1/CENPF/CDC20/CENPE/BUB1/AURKB/CDT1/DLGAP5	8
GO:0070098	BP	GO:0070098	chemokine-mediated signaling pathway	10/531	88/18866	0.000180829	0.012332556	0.010776546	ACKR3/CCL17/CXCR6/CCL22/ACKR1/CCL8/CXCL8/CCL3L3/CXCL10/CCL13	10
GO:0000070	BP	GO:0000070	mitotic sister chromatid segregation	14/531	161/18866	0.00018914	0.012703905	0.011101041	KIF14/CCNB1/CENPF/CDCA5/CDC20/CENPE/KNSTRN/BUB1/AURKB/KIFC1/CDT1/DLGAP5/KIF2C/CENPK	14
GO:0007091	BP	GO:0007091	metaphase/anaphase transition of mitotic cell cycle	8/531	58/18866	0.000207693	0.013539726	0.011831406	CCNB1/CENPF/CDC20/CENPE/BUB1/AURKB/CDT1/DLGAP5	8
GO:1902099	BP	GO:1902099	regulation of metaphase/anaphase transition of cell cycle	8/531	58/18866	0.000207693	0.013539726	0.011831406	CCNB1/CENPF/CDC20/CENPE/BUB1/AURKB/CDT1/DLGAP5	8
GO:0048285	BP	GO:0048285	organelle fission	28/531	476/18866	0.000210774	0.013541481	0.01183294	KIF20B/KIF14/CCNB1/ANLN/ASPM/AURKA/CENPF/CCNB2/CDCA5/CDC20/KNTC1/CKS2/CENPE/KNSTRN/CUL9/BUB1/IL1A/AURKB/KIFC1/CDT1/CDC42/CDC14B/DLGAP5/KIF2C/CENPK/EDN3/CHEK1/CDK1	28
GO:0031581	BP	GO:0031581	hemidesmosome assembly	4/531	12/18866	0.000256567	0.01601915	0.013997999	KRT5/COL17A1/LAMA3/KRT14	4
GO:1903961	BP	GO:1903961	positive regulation of anion transmembrane transport	4/531	12/18866	0.000256567	0.01601915	0.013997999	ITGB1/ACE2/ABCB1/CFTR	4
GO:0044784	BP	GO:0044784	metaphase/anaphase transition of cell cycle	8/531	60/18866	0.000263941	0.016250713	0.014200345	CCNB1/CENPF/CDC20/CENPE/BUB1/AURKB/CDT1/DLGAP5	8
GO:0007043	BP	GO:0007043	cell-cell junction assembly	13/531	147/18866	0.000269329	0.016355277	0.014291717	GJB6/FSCN1/CAV1/CLDN1/GJB2/GJB1/CLDN18/EPHA2/CLDN15/GPBAR1/ACE2/CLDN2/CLDN10	13
GO:1903524	BP	GO:1903524	positive regulation of blood circulation	9/531	76/18866	0.000276248	0.016520155	0.014435792	CAV1/CASR/GHRL/ADM/EDN3/ADRA1B/ACE2/FGB/CHGA	9
GO:0045766	BP	GO:0045766	positive regulation of angiogenesis	16/531	208/18866	0.000279497	0.016520155	0.014435792	ITGA5/GHRL/DDAH1/ITGB1/GATA6/ANGPT2/IL1A/AQP1/GATA4/ADM/HSPB6/F3/ANGPTL4/FGFBP1/CXCL8/GREM1	16
GO:0010965	BP	GO:0010965	regulation of mitotic sister chromatid separation	8/531	61/18866	0.000296411	0.017289369	0.015107953	CCNB1/CENPF/CDC20/CENPE/BUB1/AURKB/CDT1/DLGAP5	8
GO:0006067	BP	GO:0006067	ethanol metabolic process	5/531	22/18866	0.00030685	0.017329091	0.015142663	ADH1C/ACSS1/ADH1A/ADH6/ALDH1A1	5
GO:0007369	BP	GO:0007369	gastrulation	15/531	189/18866	0.000307601	0.017329091	0.015142663	DKK1/DUSP5/ITGA5/AMOT/HNF1B/ITGB1/GPC3/GATA6/COL5A1/CHRD/COL5A2/LAMA3/EPHA2/COL7A1/EOMES	15
GO:0030595	BP	GO:0030595	leukocyte chemotaxis	17/531	232/18866	0.000323102	0.017329091	0.015142663	ADAM10/GAS6/CCL17/EDN3/DPEP1/CXCL17/LGALS9/CXCL14/CCL22/CHGA/CCL8/CXCL8/CCL3L3/CXCL10/IL6/GREM1/CCL13	17
GO:0003018	BP	GO:0003018	vascular process in circulatory system	15/531	190/18866	0.000325526	0.017329091	0.015142663	CAV1/ADRA2A/CASR/DDAH1/KCNMB4/HTR2B/ADM/EDN3/CPS1/ADRA1B/ACE2/ABCB1/FGB/C2CD4B/CHGA	15
GO:0006575	BP	GO:0006575	cellular modified amino acid metabolic process	15/531	190/18866	0.000325526	0.017329091	0.015142663	GSTM4/GSTM3/GGT6/KYAT1/GSTA5/IYD/GGTLC2/GATM/CKB/DPEP1/CKMT1B/GSTA2/CKMT1A/GSTA1/CPT1B	15
GO:0007094	BP	GO:0007094	mitotic spindle assembly checkpoint	6/531	34/18866	0.000332274	0.017329091	0.015142663	CCNB1/CENPF/CDC20/BUB1/AURKB/CDT1	6
GO:0031577	BP	GO:0031577	spindle checkpoint	6/531	34/18866	0.000332274	0.017329091	0.015142663	CCNB1/CENPF/CDC20/BUB1/AURKB/CDT1	6
GO:0071173	BP	GO:0071173	spindle assembly checkpoint	6/531	34/18866	0.000332274	0.017329091	0.015142663	CCNB1/CENPF/CDC20/BUB1/AURKB/CDT1	6
GO:0071174	BP	GO:0071174	mitotic spindle checkpoint	6/531	34/18866	0.000332274	0.017329091	0.015142663	CCNB1/CENPF/CDC20/BUB1/AURKB/CDT1	6
GO:0019755	BP	GO:0019755	one-carbon compound transport	4/531	13/18866	0.000362374	0.018464414	0.016134742	CA2/AQP1/AQP9/AQP5	4
GO:0051988	BP	GO:0051988	regulation of attachment of spindle microtubules to kinetochore	4/531	13/18866	0.000362374	0.018464414	0.016134742	CCNB1/KNSTRN/AURKB/CDC42	4
GO:0016338	BP	GO:0016338	calcium-independent cell-cell adhesion via plasma membrane cell-adhesion molecules	5/531	23/18866	0.000383077	0.019297496	0.016862713	CLDN1/CLDN18/CLDN15/CLDN2/CLDN10	5
GO:1903522	BP	GO:1903522	regulation of blood circulation	20/531	303/18866	0.000394991	0.019597557	0.017124914	CAV1/ADRA2A/CASR/ATP2A3/GHRL/DSG2/KCNMB4/CYP2J2/KCNJ2/GATA4/DMPK/ADM/EDN3/CLIC2/ADRA1B/ACE2/FGB/CHGA/HDAC4/FXYD2	20
GO:1990868	BP	GO:1990868	response to chemokine	10/531	97/18866	0.000402296	0.019597557	0.017124914	ACKR3/CCL17/CXCR6/CCL22/ACKR1/CCL8/CXCL8/CCL3L3/CXCL10/CCL13	10
GO:1990869	BP	GO:1990869	cellular response to chemokine	10/531	97/18866	0.000402296	0.019597557	0.017124914	ACKR3/CCL17/CXCR6/CCL22/ACKR1/CCL8/CXCL8/CCL3L3/CXCL10/CCL13	10
GO:0051306	BP	GO:0051306	mitotic sister chromatid separation	8/531	64/18866	0.000413892	0.019943308	0.017427042	CCNB1/CENPF/CDC20/CENPE/BUB1/AURKB/CDT1/DLGAP5	8
GO:1905475	BP	GO:1905475	regulation of protein localization to membrane	15/531	195/18866	0.000429258	0.020461301	0.017879679	MRAP2/CDK5R1/TAMALIN/ARHGAP44/ITGB1/GPC3/ADAM10/CDH2/DMTN/EPHA3/EPHA2/LDLRAP1/AGR2/GPC5/LYPD1	15
GO:0006942	BP	GO:0006942	regulation of striated muscle contraction	10/531	98/18866	0.00043696	0.020472391	0.017889371	CAV1/DSG2/KCNJ2/GATA4/DMPK/CLIC2/ADRA1B/ACE2/CHGA/HDAC4	10
GO:1901568	BP	GO:1901568	fatty acid derivative metabolic process	14/531	175/18866	0.000446025	0.020472391	0.017889371	CYP2C9/BDH2/GGT6/EPHX2/CYP2C18/CYP2J2/GGTLC2/AKR1C4/DPEP1/HMGCS2/DGAT2/CYP2S1/GSTA1/CYP4F12	14
GO:0071158	BP	GO:0071158	positive regulation of cell cycle arrest	9/531	81/18866	0.000446898	0.020472391	0.017889371	E2F7/CCNB1/AURKA/BTG2/CDK5R1/GATA6/INSM1/FAP/CDK1	9
GO:0030216	BP	GO:0030216	keratinocyte differentiation	20/531	306/18866	0.000447963	0.020472391	0.017889371	DSC3/KRT6A/DSG3/KRT6C/CTSV/CLIC4/KRT80/KRT17/DSG2/KRT5/KRT15/CD109/KRT16/CDH3/BCL11B/KRT13/EPHA2/KRT7/KRT14/KRT4	20
GO:0000819	BP	GO:0000819	sister chromatid segregation	15/531	196/18866	0.000453093	0.020495531	0.017909591	KIF14/CCNB1/CENPF/CDCA5/CDC20/CENPE/KNSTRN/AXIN2/BUB1/AURKB/KIFC1/CDT1/DLGAP5/KIF2C/CENPK	15
GO:0045841	BP	GO:0045841	negative regulation of mitotic metaphase/anaphase transition	6/531	36/18866	0.000458853	0.020546415	0.017954054	CCNB1/CENPF/CDC20/BUB1/AURKB/CDT1	6
GO:0045785	BP	GO:0045785	positive regulation of cell adhesion	25/531	428/18866	0.000502976	0.022296939	0.019483713	CAV1/ITGA5/CD70/IHH/CD5/CD27/ADAM19/CHRD/IL1A/EGFL6/CDC42/EBI3/CD3E/DMTN/CCDC88B/LGALS9/AGR2/FGB/CD6/EPB41L4B/DUSP26/FUT3/CD1D/IL6/NDNF	25
GO:1905818	BP	GO:1905818	regulation of chromosome separation	8/531	66/18866	0.00051138	0.022445041	0.019613129	CCNB1/CENPF/CDC20/CENPE/BUB1/AURKB/CDT1/DLGAP5	8
GO:1902100	BP	GO:1902100	negative regulation of metaphase/anaphase transition of cell cycle	6/531	37/18866	0.000534792	0.023062009	0.020152254	CCNB1/CENPF/CDC20/BUB1/AURKB/CDT1	6
GO:0055117	BP	GO:0055117	regulation of cardiac muscle contraction	9/531	83/18866	0.000535842	0.023062009	0.020152254	CAV1/DSG2/KCNJ2/GATA4/CLIC2/ADRA1B/ACE2/CHGA/HDAC4	9
GO:0060326	BP	GO:0060326	cell chemotaxis	20/531	311/18866	0.000550026	0.023444864	0.020486803	ACKR3/ADAM10/GAS6/CCL17/EDN3/DPEP1/EPHA2/CXCL17/LGALS9/CXCR6/CXCL14/CCL22/CHGA/CCL8/CXCL8/CCL3L3/CXCL10/IL6/GREM1/CCL13	20
GO:0045839	BP	GO:0045839	negative regulation of mitotic nuclear division	7/531	52/18866	0.000600565	0.025010876	0.02185523	CCNB1/CENPF/CDC20/BUB1/AURKB/CDT1/CHEK1	7
GO:0000079	BP	GO:0000079	regulation of cyclin-dependent protein serine/threonine kinase activity	10/531	102/18866	0.000601416	0.025010876	0.02185523	CCNB1/CCNA2/CCNB2/CKS2/CDK5R1/CCNF/HERC5/CDKN3/CEBPA/CDKN2A	10
GO:0016485	BP	GO:0016485	protein processing	16/531	223/18866	0.000603691	0.025010876	0.02185523	DYNC2H1/CTSS/IFT172/IHH/CTSE/ADAM10/CIDEB/F3/MYRF/CLEC3B/ACE2/LHB/BIRC3/FGB/GAS1/KLK1	16
GO:0010591	BP	GO:0010591	regulation of lamellipodium assembly	6/531	38/18866	0.000620148	0.025259146	0.022072176	FSCN1/FER/CDC42/DMTN/EPHA2/HDAC4	6
GO:0120254	BP	GO:0120254	olefinic compound metabolic process	11/531	121/18866	0.00062108	0.025259146	0.022072176	CYP2C9/EPHX2/CYP2C18/CYP2J2/ADM/AKR1C4/ALDH1A3/LHB/CYP2S1/GSTA1/CYP4F12	11
GO:0001889	BP	GO:0001889	liver development	12/531	141/18866	0.000648236	0.025661372	0.022423653	E2F7/AURKA/CLDN1/HNF1B/IHH/GATA6/CPS1/FRZB/HNF1A/BAAT/CEBPA/IL6	12
GO:0001711	BP	GO:0001711	endodermal cell fate commitment	4/531	15/18866	0.000661491	0.025661372	0.022423653	DKK1/HNF1B/GATA6/EOMES	4
GO:0006000	BP	GO:0006000	fructose metabolic process	4/531	15/18866	0.000661491	0.025661372	0.022423653	GLYCTK/ALDOB/TKFC/ALDH1A1	4
GO:0051315	BP	GO:0051315	attachment of mitotic spindle microtubules to kinetochore	4/531	15/18866	0.000661491	0.025661372	0.022423653	CENPE/AURKB/CDT1/KIF2C	4
GO:0070365	BP	GO:0070365	hepatocyte differentiation	4/531	15/18866	0.000661491	0.025661372	0.022423653	E2F7/HNF1B/CPS1/FRZB	4
GO:0006690	BP	GO:0006690	icosanoid metabolic process	11/531	122/18866	0.000665702	0.025661372	0.022423653	CYP2C9/GGT6/EPHX2/CYP2C18/CYP2J2/GGTLC2/AKR1C4/DPEP1/CYP2S1/GSTA1/CYP4F12	11
GO:0055001	BP	GO:0055001	muscle cell development	14/531	183/18866	0.000696674	0.02646518	0.023126043	ANKRD1/CCNB1/CAPN9/ITGB1/GATA4/ADM/CAPN3/MYORG/DNER/LMOD1/HDAC4/CDK1/ALPK2/FLNC	14
GO:0042737	BP	GO:0042737	drug catabolic process	5/531	26/18866	0.000698494	0.02646518	0.023126043	CYP2C9/CYP2C18/CYP3A5/CYP2J2/CYP2S1	5
GO:2000816	BP	GO:2000816	negative regulation of mitotic sister chromatid separation	6/531	39/18866	0.000715696	0.02688712	0.023494747	CCNB1/CENPF/CDC20/BUB1/AURKB/CDT1	6
GO:0035296	BP	GO:0035296	regulation of tube diameter	12/531	143/18866	0.000734884	0.027147833	0.023722565	CAV1/ADRA2A/CASR/KCNMB4/HTR2B/ADM/EDN3/CPS1/ADRA1B/ACE2/FGB/CHGA	12
GO:0097746	BP	GO:0097746	regulation of blood vessel diameter	12/531	143/18866	0.000734884	0.027147833	0.023722565	CAV1/ADRA2A/CASR/KCNMB4/HTR2B/ADM/EDN3/CPS1/ADRA1B/ACE2/FGB/CHGA	12
GO:0009636	BP	GO:0009636	response to toxic substance	17/531	250/18866	0.000757274	0.027743749	0.024243294	APOM/CCNB1/PXDN/GSTM3/CLDN1/EPHX2/GPX2/AKR1B10/AKR7A3/DDC/IYD/CPS1/CLIC2/INMT/APOA4/GSTA1/CDK1	17
GO:0035150	BP	GO:0035150	regulation of tube size	12/531	144/18866	0.000781715	0.028173518	0.024618838	CAV1/ADRA2A/CASR/KCNMB4/HTR2B/ADM/EDN3/CPS1/ADRA1B/ACE2/FGB/CHGA	12
GO:0061008	BP	GO:0061008	hepaticobiliary system development	12/531	144/18866	0.000781715	0.028173518	0.024618838	E2F7/AURKA/CLDN1/HNF1B/IHH/GATA6/CPS1/FRZB/HNF1A/BAAT/CEBPA/IL6	12
GO:0071156	BP	GO:0071156	regulation of cell cycle arrest	10/531	106/18866	0.000813991	0.028700674	0.025079483	E2F7/CCNB1/AURKA/FOXM1/BTG2/CDK5R1/GATA6/INSM1/FAP/CDK1	10
GO:1904029	BP	GO:1904029	regulation of cyclin-dependent protein kinase activity	10/531	106/18866	0.000813991	0.028700674	0.025079483	CCNB1/CCNA2/CCNB2/CKS2/CDK5R1/CCNF/HERC5/CDKN3/CEBPA/CDKN2A	10
GO:0016572	BP	GO:0016572	histone phosphorylation	6/531	40/18866	0.000822239	0.028700674	0.025079483	CCNB1/AURKA/CCNA2/AURKB/CHEK1/CDK1	6
GO:1905819	BP	GO:1905819	negative regulation of chromosome separation	6/531	40/18866	0.000822239	0.028700674	0.025079483	CCNB1/CENPF/CDC20/BUB1/AURKB/CDT1	6
GO:0006790	BP	GO:0006790	sulfur compound metabolic process	22/531	371/18866	0.000880639	0.030309757	0.026485547	GSTM4/ACSS1/AHCYL2/GSTM3/BTD/GGT6/TSTD1/ABHD14B/ACACB/GSTA5/ACSM3/GGTLC2/KYNU/CPS1/DPEP1/BAAT/GSTA2/CHSY3/HMGCS2/DGAT2/GSTA1/NDNF	22
GO:0009612	BP	GO:0009612	response to mechanical stimulus	15/531	209/18866	0.000882012	0.030309757	0.026485547	ANKRD1/CCNB1/BTG2/IHH/ERCC8/ANGPT2/KCNJ2/AQP1/FOSL1/GATA4/CHEK1/CNTNAP2/HDAC4/CXCL10/FOSB	15
GO:0033047	BP	GO:0033047	regulation of mitotic sister chromatid segregation	8/531	72/18866	0.000920072	0.031374443	0.0274159	CCNB1/CENPF/CDC20/CENPE/BUB1/AURKB/CDT1/DLGAP5	8
GO:0034508	BP	GO:0034508	centromere complex assembly	7/531	56/18866	0.000945193	0.03198503	0.027949449	CENPF/CENPN/CENPE/HJURP/DLGAP5/CENPK/CENPA	7
GO:0022409	BP	GO:0022409	positive regulation of cell-cell adhesion	18/531	279/18866	0.000985867	0.033108704	0.028931347	CAV1/CD70/IHH/CD5/CD27/ADAM19/IL1A/CDC42/EBI3/CD3E/DMTN/CCDC88B/LGALS9/FGB/CD6/FUT3/CD1D/IL6	18
GO:0042044	BP	GO:0042044	fluid transport	5/531	28/18866	0.00099634	0.033111277	0.028933596	AQP1/AQP9/CFTR/CSF2/AQP5	5
GO:0072401	BP	GO:0072401	signal transduction involved in DNA integrity checkpoint	8/531	73/18866	0.001008352	0.033111277	0.028933596	E2F7/CCNB1/AURKA/BTG2/CDC14B/CHEK1/DTL/CDK1	8
GO:0072422	BP	GO:0072422	signal transduction involved in DNA damage checkpoint	8/531	73/18866	0.001008352	0.033111277	0.028933596	E2F7/CCNB1/AURKA/BTG2/CDC14B/CHEK1/DTL/CDK1	8
GO:0055002	BP	GO:0055002	striated muscle cell development	13/531	169/18866	0.001016031	0.033118121	0.028939576	ANKRD1/CCNB1/CAPN9/ITGB1/GATA4/CAPN3/MYORG/DNER/LMOD1/HDAC4/CDK1/ALPK2/FLNC	13
GO:0045840	BP	GO:0045840	positive regulation of mitotic nuclear division	7/531	57/18866	0.001051829	0.033951572	0.02966787	AURKA/CDCA5/IL1A/AURKB/CDT1/DLGAP5/EDN3	7
GO:1904018	BP	GO:1904018	positive regulation of vasculature development	16/531	235/18866	0.001056918	0.033951572	0.02966787	ITGA5/GHRL/DDAH1/ITGB1/GATA6/ANGPT2/IL1A/AQP1/GATA4/ADM/HSPB6/F3/ANGPTL4/FGFBP1/CXCL8/GREM1	16
GO:0033048	BP	GO:0033048	negative regulation of mitotic sister chromatid segregation	6/531	42/18866	0.001071655	0.034177322	0.029865137	CCNB1/CENPF/CDC20/BUB1/AURKB/CDT1	6
GO:0007096	BP	GO:0007096	regulation of exit from mitosis	4/531	17/18866	0.001102928	0.034442447	0.030096811	ANLN/CDCA5/KNTC1/CDC14B	4
GO:0010715	BP	GO:0010715	regulation of extracellular matrix disassembly	4/531	17/18866	0.001102928	0.034442447	0.030096811	FSCN1/FGFR4/FAP/IL6	4
GO:0072395	BP	GO:0072395	signal transduction involved in cell cycle checkpoint	8/531	74/18866	0.001103277	0.034442447	0.030096811	E2F7/CCNB1/AURKA/BTG2/CDC14B/CHEK1/DTL/CDK1	8
GO:0006821	BP	GO:0006821	chloride transport	10/531	111/18866	0.001162886	0.036049454	0.031501061	CASR/CLIC4/CA2/CLCA2/CLCA1/CLIC2/ABCB1/CFTR/CLIC5/CLCA4	10
GO:0042634	BP	GO:0042634	regulation of hair cycle	5/531	29/18866	0.001176364	0.036214054	0.031644892	EPS8L3/KRT17/FST/CDH3/DKK4	5
GO:0006937	BP	GO:0006937	regulation of muscle contraction	13/531	173/18866	0.001258551	0.038476929	0.033622259	CAV1/ADRA2A/GHRL/DSG2/KCNJ2/GATA4/DMPK/HSPB6/CLIC2/ADRA1B/ACE2/CHGA/HDAC4	13
GO:0051656	BP	GO:0051656	establishment of organelle localization	24/531	432/18866	0.001287867	0.038845325	0.033944173	KIF14/CCNB1/FER/CENPF/CDCA5/HOOK3/CENPE/SYBU/F5/ITGB1/KIF1C/AURKB/KIFC1/CDT1/CDC42/DLGAP5/KIF2C/CDH3/MILR1/DYNC1I1/CENPA/COL7A1/LGALS9/CHGA	24
GO:0010810	BP	GO:0010810	regulation of cell-substrate adhesion	15/531	217/18866	0.001288126	0.038845325	0.033944173	ITGA5/ANGPT2/CAMSAP3/EGFL6/CDC42/CD3E/DMTN/EPHA3/FAM107A/AGR2/CDKN2A/FGB/APOD/GREM1/NDNF	15
GO:0033046	BP	GO:0033046	negative regulation of sister chromatid segregation	6/531	44/18866	0.001375336	0.041195033	0.035997417	CCNB1/CENPF/CDC20/BUB1/AURKB/CDT1	6
GO:0000075	BP	GO:0000075	cell cycle checkpoint	15/531	219/18866	0.001411197	0.041684119	0.036424795	E2F7/CCNB1/AURKA/CENPF/CDC20/BTG2/KNTC1/CDC45/BUB1/AURKB/CDT1/CDC14B/CHEK1/DTL/CDK1	15
GO:0006694	BP	GO:0006694	steroid biosynthetic process	14/531	197/18866	0.001421468	0.041684119	0.036424795	FGFR4/AKR1B15/DHRS11/ACACB/HSD17B2/ADM/AKR1C4/HSD11B2/BAAT/HMGCS2/LHB/APOA4/CFTR/HSD17B6	14
GO:0003073	BP	GO:0003073	regulation of systemic arterial blood pressure	9/531	95/18866	0.001423989	0.041684119	0.036424795	DDAH1/GAS6/ADM/EDN3/HSD11B2/ADRA1B/ACE2/CYP4F12/KLK1	9
GO:0051784	BP	GO:0051784	negative regulation of nuclear division	7/531	60/18866	0.001429277	0.041684119	0.036424795	CCNB1/CENPF/CDC20/BUB1/AURKB/CDT1/CHEK1	7
GO:0031623	BP	GO:0031623	receptor internalization	10/531	115/18866	0.001522536	0.043827297	0.038297566	DKK1/CAV1/ACKR3/ITGB1/HTR2B/ADM/LDLRAP1/AHI1/CXCL8/GREM1	10
GO:0032609	BP	GO:0032609	interferon-gamma production	10/531	115/18866	0.001522536	0.043827297	0.038297566	IL20RB/ISG15/LGALS9B/EBI3/GAS6/CD3E/LGALS9/CD96/ITK/EOMES	10
GO:0002690	BP	GO:0002690	positive regulation of leukocyte chemotaxis	9/531	96/18866	0.001533028	0.043844597	0.038312683	ADAM10/GAS6/EDN3/CXCL17/LGALS9/CXCL14/CXCL8/CXCL10/IL6	9
GO:0051985	BP	GO:0051985	negative regulation of chromosome segregation	6/531	45/18866	0.001549796	0.044040044	0.03848347	CCNB1/CENPF/CDC20/BUB1/AURKB/CDT1	6
GO:1901888	BP	GO:1901888	regulation of cell junction assembly	14/531	200/18866	0.001639445	0.046256697	0.040420446	DKK1/CAV1/CLDN1/GHRL/CAMSAP3/DMTN/EPHA3/EPHA2/FAM107A/GPBAR1/ACE2/EPHB3/APOD/GREM1	14
GO:0071674	BP	GO:0071674	mononuclear cell migration	9/531	97/18866	0.001648671	0.046256697	0.040420446	CCL17/CXCL17/CCL22/CCL8/CCL3L3/CXCL10/IL6/GREM1/CCL13	9
GO:0010038	BP	GO:0010038	response to metal ion	21/531	366/18866	0.001714568	0.047599693	0.041593995	CAV1/CCNB1/CASR/CLDN1/CLIC4/CA2/KCNMB4/IL1A/AQP1/DMTN/AQP9/CPS1/DPEP1/CAPN3/CEBPA/CHP2/FGB/KRT14/AOC1/CDK1/FOSB	21
GO:0031099	BP	GO:0031099	regeneration	14/531	201/18866	0.001718013	0.047599693	0.041593995	CCNB1/AURKA/CCNA2/CLDN1/IHH/ANGPT2/GAS6/GATA4/ADM/CAPN3/BAAT/CDK1/APOD/IL6	14
GO:0072676	BP	GO:0072676	lymphocyte migration	10/531	117/18866	0.001733548	0.047629826	0.041620326	ADAM10/GAS6/CCL17/CXCL14/CCL22/CCL8/APOD/CCL3L3/CXCL10/CCL13	10
GO:0032570	BP	GO:0032570	response to progesterone	6/531	46/18866	0.001740589	0.047629826	0.041620326	CAV1/GJB2/DSG2/FOSL1/CATSPER1/FOSB	6
GO:0005911	CC	GO:0005911	cell-cell junction	39/554	493/19559	8.40E-09	3.62E-06	3.23E-06	GJB6/FSCN1/DSC3/ITGA5/FGFR4/CLDN1/DSG3/AMOT/CLIC4/GJB2/GJB1/FRMD6/DSG2/ITGB1/COL17A1/CALB2/CAMSAP3/ADAM10/KIRREL2/KCNJ2/CDH2/THEMIS/CDC42/CDCA3/CD3E/CDH3/CLDN18/EPHA2/CLDN15/GJB4/AHI1/CLDN2/CNTNAP2/FAT2/AOC1/EPB41L4B/BAIAP2L2/ITK/CLDN10	39
GO:0062023	CC	GO:0062023	collagen-containing extracellular matrix	31/554	427/19559	1.84E-06	0.000272664	0.000243063	PXDN/CTSS/ANG/COL17A1/ADAM19/GPC3/COL5A1/ANGPT2/EGFL6/CDH2/COL5A2/ANGPTL2/COL9A2/L1CAM/LAMA3/LGALS4/FREM1/COL5A3/F3/COL7A1/CLEC3B/LGALS9/ANGPTL4/APOA4/FGB/COL4A5/ANXA4/CILP/GPC5/AZGP1/GREM1	31
GO:0000779	CC	GO:0000779	condensed chromosome, centromeric region	15/554	122/19559	1.90E-06	0.000272664	0.000243063	CCNB1/AURKA/CENPF/CENPN/KNTC1/CENPE/HJURP/KNSTRN/BUB1/AURKB/CDT1/KIF2C/CENPK/DYNC1I1/CENPA	15
GO:0005788	CC	GO:0005788	endoplasmic reticulum lumen	24/554	308/19559	8.29E-06	0.000810771	0.000722753	ARSL/GHRL/ARSD/COLGALT2/F5/F10/COL17A1/GPC3/COL5A1/ADAM10/CDH2/EBI3/COL5A2/GAS6/ERO1A/COL9A2/COL5A3/COL7A1/GOLM1/COL22A1/APOA4/EVA1A/COL4A5/IL6	24
GO:0000777	CC	GO:0000777	condensed chromosome kinetochore	13/554	106/19559	9.41E-06	0.000810771	0.000722753	CCNB1/CENPF/CENPN/KNTC1/CENPE/HJURP/KNSTRN/BUB1/CDT1/KIF2C/CENPK/DYNC1I1/CENPA	13
GO:0005819	CC	GO:0005819	spindle	26/554	367/19559	1.90E-05	0.001184073	0.001055529	KIF20B/KIF14/FRY/CAPN6/KIF20A/CCNB1/ASPM/AURKA/CENPF/CKAP2L/CDC20/CKAP2/KNTC1/CENPE/KNSTRN/CEP89/HEPACAM2/AURKB/KIFC1/CDC42/CDC14B/DLGAP5/KIF2C/DYNC1I1/CCDC69/CDK1	26
GO:0000922	CC	GO:0000922	spindle pole	16/554	165/19559	1.92E-05	0.001184073	0.001055529	KIF20B/FRY/CCNB1/ASPM/AURKA/CENPF/CKAP2L/CDC20/CKAP2/KNTC1/KNSTRN/CEP89/AURKB/CDC14B/DLGAP5/DYNC1I1	16
GO:0000776	CC	GO:0000776	kinetochore	14/554	137/19559	3.53E-05	0.001900941	0.001694574	CCNB1/CENPF/CENPN/KNTC1/CENPE/HJURP/KNSTRN/BUB1/AURKB/CDT1/KIF2C/CENPK/DYNC1I1/CENPA	14
GO:0051233	CC	GO:0051233	spindle midzone	7/554	36/19559	5.76E-05	0.002751624	0.002452907	KIF20B/KIF14/AURKA/CENPE/AURKB/CDC42/CCDC69	7
GO:0030496	CC	GO:0030496	midbody	16/554	182/19559	6.38E-05	0.002751624	0.002452907	KIF20B/KIF14/CEP55/KIF20A/ANLN/ASPM/AURKA/CENPF/CLIC4/CENPE/HEPACAM2/AURKB/CDC42/CCDC69/CDK1/DEFA5	16
GO:0005871	CC	GO:0005871	kinesin complex	8/554	51/19559	8.58E-05	0.003360641	0.002995809	KIF20B/KIF14/KIF20A/KIF12/KIF1C/KIFC1/KIF2C/KLC3	8
GO:0000775	CC	GO:0000775	chromosome, centromeric region	16/554	196/19559	0.000152799	0.005488041	0.004892257	CCNB1/AURKA/CENPF/CENPN/CDCA5/KNTC1/CENPE/HJURP/KNSTRN/BUB1/AURKB/CDT1/KIF2C/CENPK/DYNC1I1/CENPA	16
GO:0000307	CC	GO:0000307	cyclin-dependent protein kinase holoenzyme complex	7/554	43/19559	0.000187215	0.006206888	0.005533067	CCNB1/CCNA2/CCNB2/CKS2/CCNF/CDK12/CDK1	7
GO:0000793	CC	GO:0000793	condensed chromosome	17/554	222/19559	0.000207857	0.006399036	0.005704355	CCNB1/AURKA/CENPF/CENPN/KNTC1/CENPE/HJURP/KNSTRN/BUB1/AURKB/CDT1/KIF2C/CENPK/DYNC1I1/CENPA/CHEK1/CDX2	17
GO:0000780	CC	GO:0000780	condensed nuclear chromosome, centromeric region	6/554	32/19559	0.000243144	0.006710864	0.005982331	CCNB1/AURKA/BUB1/AURKB/CENPK/CENPA	6
GO:0098644	CC	GO:0098644	complex of collagen trimers	5/554	21/19559	0.000250052	0.006710864	0.005982331	COL5A1/COL5A2/COL5A3/COL7A1/COL4A5	5
GO:0005874	CC	GO:0005874	microtubule	26/554	431/19559	0.000264698	0.006710864	0.005982331	KIF20B/KIF14/DYNC2H1/CAPN6/KIF20A/ASPM/AURKA/KIF12/HOOK3/CKAP2/KNTC1/CENPE/SYBU/KNSTRN/HID1/AKNA/CAMSAP3/KIF1C/AURKB/KIFC1/KIF2C/GAS8/DYNC1I1/KLC3/CDK1/DNAH2	26
GO:0045177	CC	GO:0045177	apical part of cell	26/554	433/19559	0.000284303	0.006807488	0.006068465	GJB6/DYNC2H1/ASPM/CASR/CLDN1/CTSV/CLIC4/ACY3/DSG2/CA2/KISS1/ABCC5/CDH2/AQP1/CDC42/ECRG4/DPEP1/ACE2/ABCB1/CFTR/FAP/EPB41L4B/CYP4F12/CLIC5/CLCA4/AQP5	26
GO:0072686	CC	GO:0072686	mitotic spindle	12/554	133/19559	0.000405233	0.009192392	0.008194463	KIF20B/ASPM/AURKA/CKAP2L/CENPE/KNSTRN/HEPACAM2/AURKB/KIFC1/CDC42/CDC14B/CDK1	12
GO:0005875	CC	GO:0005875	microtubule associated complex	13/554	159/19559	0.00061086	0.013164032	0.011734941	KIF20B/KIF14/DYNC2H1/KIF20A/AURKA/KIF12/KIF1C/AURKB/KIFC1/KIF2C/DYNC1I1/KLC3/DNAH2	13
GO:0005581	CC	GO:0005581	collagen trimer	9/554	87/19559	0.000793123	0.016277897	0.014510765	COL17A1/COL5A1/COL5A2/COL9A2/C1QL1/COL5A3/COL7A1/COL22A1/COL4A5	9
GO:0000778	CC	GO:0000778	condensed nuclear chromosome kinetochore	4/554	17/19559	0.001129516	0.022128242	0.019725994	CCNB1/BUB1/CENPK/CENPA	4
GO:0005902	CC	GO:0005902	microvillus	9/554	93/19559	0.001281122	0.024007111	0.021400893	FSCN1/IQGAP2/CTSV/CLIC4/CA2/DPEP1/CLCA1/ANKS4B/AQP5	9
GO:0005921	CC	GO:0005921	gap junction	5/554	32/19559	0.001914352	0.034378574	0.030646427	GJB6/GJB2/GJB1/CALB2/GJB4	5
GO:0005922	CC	GO:0005922	connexin complex	4/554	21/19559	0.002596548	0.044764496	0.03990485	GJB6/GJB2/GJB1/GJB4	4
GO:0003777	MF	GO:0003777	microtubule motor activity	12/539	77/18352	2.36E-06	0.001569573	0.001354491	KIF20B/KIF14/DYNC2H1/KIF20A/KIF12/CENPE/KIF1C/KIFC1/KIF2C/DYNC1I1/KLC3/DNAH2	12
GO:0008017	MF	GO:0008017	microtubule binding	21/539	265/18352	3.94E-05	0.010928871	0.009431268	KIF20B/KIF14/GJB6/CAPN6/KIF20A/KIF12/CENPF/HOOK3/CENPE/SYBU/KNSTRN/CAMSAP3/KIF1C/KIFC1/DLGAP5/KIF2C/GAS8/CCDC88B/DYNC1I1/CCDC69/KLC3	21
GO:0016616	MF	GO:0016616	oxidoreductase activity, acting on the CH-OH group of donors, NAD or NADP as acceptor	13/539	120/18352	5.21E-05	0.010928871	0.009431268	ADH1C/ADH1A/BDH2/CRYL1/ADH6/AKR1B15/DHRS11/AKR1B10/AKR7A3/HSD17B2/AKR1C4/HSD11B2/HSD17B6	13
GO:0008392	MF	GO:0008392	arachidonic acid epoxygenase activity	5/539	16/18352	7.16E-05	0.010928871	0.009431268	CYP2C9/CYP2C18/CYP2J2/CYP2S1/CYP4F12	5
GO:0008009	MF	GO:0008009	chemokine activity	8/539	49/18352	8.20E-05	0.010928871	0.009431268	CCL17/CXCL14/CCL22/CCL8/CXCL8/CCL3L3/CXCL10/CCL13	8
GO:0035173	MF	GO:0035173	histone kinase activity	5/539	17/18352	9.90E-05	0.010991993	0.009485741	CCNB1/AURKA/AURKB/CHEK1/CDK1	5
GO:0016614	MF	GO:0016614	oxidoreductase activity, acting on CH-OH group of donors	13/539	130/18352	0.000119164	0.011337621	0.009784007	ADH1C/ADH1A/BDH2/CRYL1/ADH6/AKR1B15/DHRS11/AKR1B10/AKR7A3/HSD17B2/AKR1C4/HSD11B2/HSD17B6	13
GO:0030020	MF	GO:0030020	extracellular matrix structural constituent conferring tensile strength	7/539	41/18352	0.000171242	0.013964546	0.01205096	COL17A1/COL5A1/COL5A2/COL9A2/COL5A3/COL7A1/COL4A5	7
GO:0033764	MF	GO:0033764	steroid dehydrogenase activity, acting on the CH-OH group of donors, NAD or NADP as acceptor	6/539	30/18352	0.000203227	0.013964546	0.01205096	AKR1B15/DHRS11/HSD17B2/AKR1C4/HSD11B2/HSD17B6	6
GO:0005125	MF	GO:0005125	cytokine activity	18/539	235/18352	0.000211088	0.013964546	0.01205096	CD70/FAM3D/FAM3C/IL1A/EBI3/CCL17/FLT3LG/CTF1/CXCL14/CSF2/CCL22/CCL8/CXCL8/CCL3L3/CXCL10/IL6/GREM1/CCL13	18
GO:0008391	MF	GO:0008391	arachidonic acid monooxygenase activity	5/539	20/18352	0.000230646	0.013964546	0.01205096	CYP2C9/CYP2C18/CYP2J2/CYP2S1/CYP4F12	5
GO:0004303	MF	GO:0004303	estradiol 17-beta-dehydrogenase activity	4/539	12/18352	0.000301854	0.016752895	0.014457216	AKR1B15/DHRS11/HSD17B2/HSD17B6	4
GO:0016229	MF	GO:0016229	steroid dehydrogenase activity	6/539	34/18352	0.000416705	0.021348124	0.018422753	AKR1B15/DHRS11/HSD17B2/AKR1C4/HSD11B2/HSD17B6	6
GO:0016712	MF	GO:0016712	oxidoreductase activity, acting on paired donors, with incorporation or reduction of molecular oxygen, reduced flavin or flavoprotein as one donor, and incorporation of one atom of oxygen	6/539	35/18352	0.000490579	0.021861745	0.018865991	CYP2C9/CYP2C18/CYP3A5/CYP2J2/CYP2S1/CYP4F12	6
GO:0003774	MF	GO:0003774	motor activity	12/539	132/18352	0.000520363	0.021861745	0.018865991	KIF20B/KIF14/DYNC2H1/KIF20A/KIF12/CENPE/KIF1C/KIFC1/KIF2C/DYNC1I1/KLC3/DNAH2	12
GO:0015631	MF	GO:0015631	tubulin binding	23/539	365/18352	0.000525207	0.021861745	0.018865991	KIF20B/KIF14/GJB6/CAPN6/KIF20A/KIF12/CENPF/HOOK3/CENPE/CDK5R1/SYBU/KNSTRN/CAMSAP3/KIF1C/KIFC1/DLGAP5/KIF2C/GAS8/CCDC88B/DYNC1I1/CCDC69/ARL4C/KLC3	23
GO:0016538	MF	GO:0016538	cyclin-dependent protein serine/threonine kinase regulator activity	7/539	50/18352	0.000605861	0.023571196	0.020341194	CCNB1/CCNA2/CCNB2/CKS2/CDK5R1/CCNF/CDKN2A	7
GO:0019955	MF	GO:0019955	cytokine binding	12/539	135/18352	0.000637059	0.023571196	0.020341194	IL20RB/PXDN/ACKR3/ITGB1/CHRD/CD109/EBI3/IL10RA/CXCR6/ACKR1/IL22RA1/GREM1	12
GO:0004364	MF	GO:0004364	glutathione transferase activity	5/539	25/18352	0.000700101	0.024540374	0.021177563	GSTM4/GSTM3/GSTA5/GSTA2/GSTA1	5
GO:0042379	MF	GO:0042379	chemokine receptor binding	8/539	70/18352	0.00100257	0.033385596	0.028810709	CCL17/CXCL14/CCL22/CCL8/CXCL8/CCL3L3/CXCL10/CCL13	8
