# Supplementary material for: Exploring KRAS-mutant pancreatic ductal adenocarcinoma: a model validation study
Source: Front Immunol. 2024 Jan 10;14:1203459. doi: 10.3389/fimmu.2023.1203459 (PMC10805828; doi:10.3389/fimmu.2023.1203459)
Supplement: Supplementary file 3 [file Table_3.xlsx]

## Sheet: Table S3
id	name	SIZE	ES	NES	NOM p-val	FDR q-val	Genes
HALLMARK_HYPOXIA	http://www.broadinstitute.org/gsea/msigdb/cards/HALLMARK_HYPOXIA	106	0.372318	1.64187	0	0.0223416	PGK1;PDK1;GBE1;PFKL;ALDOA;ENO2;PGM1;NDRG1;HK2;ALDOC;GPI;MXI1;SLC2A1;P4HA1;ADM;P4HA2;ENO1;PFKP;AK4;FAM162A;PFKFB3;VEGFA;BNIP3L;TPI1;ERO1L;KDM3A;CCNG2;LDHA;GYS1;GAPDH;BHLHE40;ANGPTL4;JUN;SERPINE1;LOX;GCK;PPFIA4;MAFF;DDIT4;SLC2A3;IGFBP3;NFIL3;FOS;RBPJ;HK1;CITED2;ISG20;GALK1;WSB1;PYGM;STC1;ZNF292;BTG1;PLIN2;CSRP2;VLDLR;JMJD6;EXT1;F3;PDK3;ANKZF1;UGP2;ALDOB;STC2;ERRFI1;ENO3;PNRC1;HMOX1;PGF;GAPDHS;CHST2…
HALLMARK_TNFA_SIGNALING_VIA_NFKB	http://www.broadinstitute.org/gsea/msigdb/cards/HALLMARK_TNFA_SIGNALING_VIA_NFKB	113	0.399807	1.73556	0	0.0112872	JUNB;CXCL2;ATF3;NFKBIA;TNFAIP3;PTGS2;CXCL1;IER3;CD83;CCL20;CXCL3;MAFF;NFKB2;TNFAIP2;HBEGF;KLF6;BIRC3;PLAUR;ZFP36;ICAM1;JUN;EGR3;IL1B;BCL2A1;PPP1R15A;ZC3H12A;SOD2;NR4A2;IL1A;RELB;TRAF1;BTG2;DUSP1;MAP3K8;ETS2;F3;SDC4;EGR1;IL6;TNF;KDM6B;NFKB1;LIF;PTX3;FOSL1;NR4A1;JAG1;CCL4;GCH1;CCL2;RCAN1;DUSP2;EHD1;IER2;REL;CFLAR;RIPK2;NFKBIE;NR4A3;PHLDA1;IER5;TNFSF9;GEM;GADD45A;CXCL10;PLK2;BHLHE40;EGR2;SOCS3;SLC2A…
HALLMARK_EPITHELIAL_MESENCHYMAL_TRANSITION	http://www.broadinstitute.org/gsea/msigdb/cards/HALLMARK_EPITHELIAL_MESENCHYMAL_TRANSITION	103	0.424785	1.84325	0	0.00423692	COL3A1;COL5A2;COL5A1;FBN1;COL1A1;FN1;COL6A3;SERPINE1;COL1A2;COL4A1;COL4A2;VCAN;IGFBP3;TGFBI;SPARC;LUM;LAMC1;LOX;LAMC2;CTGF;TAGLN;COL7A1;LOXL2;COL6A2;ITGAV;THBS2;COL16A1;NNMT;TPM1;CDH2;MMP2;COL11A1;THBS1;FAP;BGN;SERPINH1;FSTL1;POSTN;THY1;SPP1;TNC;TFPI2;NID2;ITGB5;MMP3;VIM;LOXL1;FBLN5;COL12A1;ELN;CDH11;COMP;SPOCK1;BMP1;IL32;LAMA3;TIMP1;QSOX1;TIMP3;VCAM1;CYR61;EDIL3;CALD1;MAGEE1;FBLN1;SGCB;ECM1;LAMA…
HALLMARK_MITOTIC_SPINDLE	http://www.broadinstitute.org/gsea/msigdb/cards/HALLMARK_MITOTIC_SPINDLE	112	0.52578	2.33996	0	0	ARHGEF2;CLASP1;KIF11;KIF23;ALS2;ARF6;MYO9B;MYH9;TUBGCP3;CKAP5;RACGAP1;PREX1;ARHGEF3;NUMA1;SPTBN1;KIF2C;KIF5B;TTK;APC;CEP250;PAFAH1B1;CDC42EP2;KIF3B;CCDC88A;KIF15;BIRC5;CNTROB;NF1;TSC1;CDC27;CNTRL;TUBGCP5;KIF4A;MAPRE1;FGD6;BRCA2;PLK1;RASA1;NEK2;WASF1;TOP2A;TRIO;ARHGEF11;KATNB1;PRC1;ANLN;CDK5RAP2;SMC3;TUBGCP2;ESPL1;MAP1S;ARHGAP27;DOCK4;SAC3D1;INCENP;ARHGAP5;GSN;NET1;LRPPRC;RABGAP1;FLNB;ARAP3;FGD4;A…
HALLMARK_E2F_TARGETS	http://www.broadinstitute.org/gsea/msigdb/cards/HALLMARK_E2F_TARGETS	85	0.577365	2.44023	0	0	AURKA;BRCA2;CCP110;CENPE;CKS2;DCLRE1B;DNMT1;DONSON;EED;GINS1;GINS4;H2AFZ;LIG1;MAD2L1;MCM2;MCM4;MCM5;MCM7;MELK;MMS22L;NAA38;NASP;NUDT21;NUP205;ORC6;PCNA;PLK4;POLE;PRIM2;RAD51AP1;RFC2;RPA2;RPA3;SUV39H1;TMPO;UBE2T;WDR90;CDK1;MCM3;TOP2A;MCM6;BIRC5;CCNB2;RRM2;HMGB2;BUB1B;RFC3;EZH2;CHEK1;SMC4;MKI67;CDC20;PLK1;KIF2C;DLGAP5;AURKB;CDC25A;TRIP13;H2AFX;HMMR;E2F8;BRCA1;MYBL2;POLD1;RACGAP1;CKS1B;KPNA2;MSH2;CD…
HALLMARK_G2M_CHECKPOINT	http://www.broadinstitute.org/gsea/msigdb/cards/HALLMARK_G2M_CHECKPOINT	97	0.584105	2.53368	0	0	AURKA;CCNA2;TOP2A;CCNB2;CENPA;BIRC5;CDC20;PLK1;TTK;PRC1;NDC80;KIF11;NUSAP1;CKS2;KIF2C;MKI67;AURKB;TPX2;SMC4;BUB1;CENPF;RACGAP1;CENPE;KIF23;UBE2C;MCM6;MCM3;PTTG1;CDK1;KIF4A;ESPL1;MAD2L1;NEK2;KIF22;HMMR;KPNA2;CDKN3;CDC25A;H2AFX;CDC25B;PLK4;CDC6;CCNF;MCM5;LMNB1;E2F3;KIF15;CHEK1;UBE2S;WHSC1;HMGB3;DBF4;TACC3;MCM2;CDKN2C;CDKN1B;FANCC;NASP;STAG1;GINS2;FBXO5;POLQ;EZH2;RAD21;STMN1;SUV39H1;PRIM2;E2F1;CHAF1…
HALLMARK_MYC_TARGETS_V1	http://www.broadinstitute.org/gsea/msigdb/cards/HALLMARK_MYC_TARGETS_V1	95	0.348073	1.48866	0.00540541	0.0644571	PCNA;PSMD8;PSMD7;SET;SNRPA1;RAN;SRSF2;G3BP1;STARD7;NPM1;BUB3;EIF3D;XPO1;FBL;EIF4A1;CANX;NAP1L1;CBX3;CCT3;C1QBP;U2AF1;UBE2L3;SSBP1;SRSF1;TCP1;MCM2;EIF3B;PSMD14;SNRPA;PWP1;APEX1;TXNL4A;HNRNPR;PSMB2;HPRT1;MCM6;NME1;SNRPD1;EEF1B2;HSPD1;CAD;RPL18;PGK1;DDX18;RPS2;LDHA;RUVBL2;RNPS1;EIF2S1;RANBP1;MCM5;IARS;UBE2E1;MYC;AP3S1;RFC4;DUT;PSMA4;RPS3;SNRPG;PHB2;SSB;EIF4H;SRSF3;CCT4;TFDP1;EIF2S2;CDK4;SNRPD3;PSMD1…
HALLMARK_INTERFERON_GAMMA_RESPONSE	http://www.broadinstitute.org/gsea/msigdb/cards/HALLMARK_INTERFERON_GAMMA_RESPONSE	98	0.344947	1.4875	0.00554017	0.0581046	STAT1;ISG15;IFIT1;MX1;IFIT3;IFI35;IRF7;IFIT2;OAS2;TAP1;EIF2AK2;RSAD2;MX2;IRF1;OAS3;TNFSF10;IRF9;CXCL10;IFI44;BST2;XAF1;SP110;OASL;PSMB8;IFI44L;IFITM3;DDX60;LGALS3BP;GBP4;IRF8;PSMB9;PML;IFIH1;UBE2L6;IFI27;ADAR;LY6E;STAT2;CXCL9;IL10RA;PLA2G4A;TRIM21;USP18;PTGS2;EPSTI1;C1S;DDX58;IL15;NLRC5;NMI;IDO1;PSMB10;CXCL11;ITGB7;SAMHD1;HERC6;CMPK2;SAMD9L;RTP4;PTPN2;PARP14;TNFAIP2;IFITM2;PLSCR1;SOCS1;CASP1;ICAM…
HALLMARK_DNA_REPAIR	http://www.broadinstitute.org/gsea/msigdb/cards/HALLMARK_DNA_REPAIR	52	0.445993	1.68102	0.00714286	0.0175349	POLR2H;POLR2A;POLR2G;POLR2E;POLR2J;POLR2F;POLR2C;POLR2K;GTF2H3;POLR2D;ERCC3;DDB2;POLR1C;XPC;PCNA;POLR2I;SUPT4H1;POLD3;POLR3GL;POLR3C;GTF2B;POLR1D;NCBP2;RDBP;GTF2F1;ERCC5;LIG1;ERCC1;ERCC4;POLD4;COBRA1;RFC2;ELL;TAF10;RRM2B;SUPT5H;RPA3;SNAPC5;SSRP1;RFC3;RPA2;TCEB3;TAF12;TH1L;TAF13;TAF6;TAF9;GTF2A2;VPS37D;NME1;RNMT;ERCC2;POLE4;VPS37B;NT5C3;SNAPC4;AAAS;ZNRD1;RFC4;ITPA;POM121;BRF2;RFC5;SAC3D1;CLP1;NME4…
HALLMARK_PANCREAS_BETA_CELLS	http://www.broadinstitute.org/gsea/msigdb/cards/HALLMARK_PANCREAS_BETA_CELLS	18	-0.579973	-1.64991	0.00715563	0.0656266	PAX6;NEUROD1;ISL1;NKX2-2;PCSK1;NKX6-1;SLC2A2;SEC11A;DCX;SPCS1;FOXA2;GCK;MAFB;INS;PDX1;ABCC8;IAPP;SRP9;NEUROG3;FOXO1;AKT3;GCG;DPP4;PAX4;SYT13;SCGN;HNF1A;STXBP1;CHGA;VDR;PCSK2;INSM1;SST;ELP4;SRPRB;PAK3;G6PC2;PKLR;LMO2;SRP14
HALLMARK_PROTEIN_SECRETION	http://www.broadinstitute.org/gsea/msigdb/cards/HALLMARK_PROTEIN_SECRETION	49	0.37714	1.43351	0.0390244	0.0852941	ARCN1;TMED10;COPB2;RAB14;ATP7A;COPB1;LAMP2;EGFR;IGF2R;COPE;PPT1;AP3S1;BET1;CLCN3;AP2S1;CLTC;AP2M1;RER1;KIF1B;ARF1;OCRL;ICA1;MON2;ARFGEF2;TMED2;NAPG;TMX1;PAM;SCAMP1;SH3GL2;RAB2A;COG2;VAMP3;ERGIC3;DOPEY1;VAMP4;VPS4B;NAPA;GNAS;STX7;SEC22B;VPS45;STX16;YKT6;SNX2;ARFGEF1;CLTA;CLN5;M6PR;SGMS1;USO1;TSG101;DNM1L;LMAN1;YIPF6;ARFIP1;ANP32E;TSPAN8;DST;SCRN1;SEC31A;VAMP7;SCAMP3;AP2B1;RAB22A;AP3B1;TPD52;ATP6V1…
HALLMARK_MYOGENESIS	http://www.broadinstitute.org/gsea/msigdb/cards/HALLMARK_MYOGENESIS	102	-0.327197	-1.33413	0.043131	0.576089	ACTA1;TNNI2;MYL1;TNNC1;TNNC2;MYH3;MYLPF;TNNT3;TNNT2;CASQ2;ACTC1;MYOM1;MYL4;MYBPH;MYH7;MYH8;ACTN2;TNNI1;CRYAB;SGCG;HRC;TNNT1;DES;MYOZ1;RYR1;CSRP3;ADAM12;ATP2A1;CKM;SVIL;MYOM2;MYL6B;TPM2;MYL2;CKMT2;BIN1;MYH1;ENO3;FLII;FXYD1;TPM3;DMD;IGFBP3;CHRNB1;SPEG;FHL1;ACTN3;TCAP;MYLK;MYL3;PYGM;LDB3;COX6A2;FABP3;MYL7;ITGB5;CHRNA1;SSPN;COL3A1;KCNH1;GJA5;MYF6;MYH2;MAPK12;PGAM2;MYOG;MYH4;AEBP1;HBEGF;MEF2C;NOS1;CNN…
HALLMARK_INFLAMMATORY_RESPONSE	http://www.broadinstitute.org/gsea/msigdb/cards/HALLMARK_INFLAMMATORY_RESPONSE	113	0.300366	1.31198	0.0557103	0.194616	CXCL10;CCL2;CCL5;FPR1;CCL20;IL1A;IL8;CCL7;CCL22;CXCL11;CCR7;EDN1;CD40;CXCL9;IL6;IL1B;TLR2;IL1R1;CD69;ICAM1;CCRL2;AQP9;EREG;C3AR1;GNA15;CMKLR1;PTGER4;LIF;IL15;NAMPT;OPRK1;ITGB8;PTAFR;ADM;PLAUR;NFKB1;INHBA;OSM;TNFSF10;TNFSF15;IFNGR2;EMR1;IL12B;CSF1;CXCL6;TNFRSF9;LYN;ACVR2A;LDLR;BDKRB1;HRH1;F3;BST2;PTGIR;CD55;CALCRL;CSF3;GPR132;IL4R;NLRP3;IL15RA;ADORA2B;GCH1;OLR1;PTGER2;CSF3R;MYC;RELA;TNFAIP6;IL7R;I…
HALLMARK_APICAL_JUNCTION	http://www.broadinstitute.org/gsea/msigdb/cards/HALLMARK_APICAL_JUNCTION	113	0.288657	1.26312	0.0782609	0.216164	ACTN1;CLDN7;ACTN3;CLDN19;DLG1;TJP1;COL17A1;PVRL1;CLDN9;CDH3;CTNND1;CDH1;LIMA1;VCL;SHROOM2;PVRL3;PVRL2;CLDN14;PTPRC;THY1;VASP;ITGB1;ZYX;ACTN4;CLDN4;CADM3;ITGA3;NF2;B4GALT1;NEXN;CDH6;ADAM15;PTK2;HADH;LAMB3;CLDN11;CDH4;IRS1;SORBS3;CLDN8;EVL;CLDN15;THBS3;PVRL4;JAM3;CDH11;ITGB4;RASA1;AKT2;TMEM8B;LAMA3;RSU1;ICAM1;CLDN18;GTF2F1;TSC1;LAMC2;NRAP;CTNNA1;CD99;FSCN1;COL16A1;GNAI2;TGFBI;MPP5;JUP;ACTN2;INSIG1;…
HALLMARK_MTORC1_SIGNALING	http://www.broadinstitute.org/gsea/msigdb/cards/HALLMARK_MTORC1_SIGNALING	100	0.289071	1.25825	0.0791557	0.207357	FADS1;DDIT4;CALR;HK2;PGK1;SLC7A5;CTSC;ACSL3;SLC1A5;M6PR;TFRC;DDIT3;TMEM97;IFRD1;PLOD2;TUBA4A;PSAT1;CORO1A;LDHA;MTHFD2;FADS2;VLDLR;WARS;SCD;P4HA1;ACTR2;IDH1;SLC2A1;GBE1;SERPINH1;NUPR1;PSMG1;PSPH;NAMPT;CDKN1A;BHLHE40;HSPA9;HSPA5;EGLN3;LGMN;PNP;XBP1;SLA;DDX39A;HSPE1;ACLY;SLC7A11;SSR1;GLA;SQSTM1;PDK1;PSMC2;PRDX1;SERP1;TRIB3;NFIL3;HMGCS1;GOT1;TPI1;ELOVL6;ASNS;PSMD14;PSMA4;PPA1;HPRT1;AURKA;HMGCR;GAPDH;…
HALLMARK_XENOBIOTIC_METABOLISM	http://www.broadinstitute.org/gsea/msigdb/cards/HALLMARK_XENOBIOTIC_METABOLISM	126	-0.294384	-1.24053	0.0984615	0.743608	CYP1A1;FAH;DCXR;CYP1A2;GSTA3;CYP2J2;CYP27A1;ADH1C;UGDH;ASL;NQO1;ALAS1;GSTM4;CYP2C18;PTS;CYB5A;ACOX2;EPHX1;LCAT;SLC35D1;GSS;FMO3;IDH1;AKR1C3;SLC22A1;GSTO1;ARG1;CDO1;FMO1;ALDH9A1;POR;NDRG2;UPB1;ECH1;PTGES;PDK4;AHCY;COMT;AOX1;CFB;DDAH2;HGFAC;F11;CYP26A1;MCCC2;SERPINA6;GNMT;BLVRB;HACL1;MAOA;KYNU;DHPS;SERPINE1;SLC6A12;GCH1;DHRS7;PAPSS2;ALDH2;HSD11B1;SLC35B1;KARS;CA2;LPIN2;CAT;CYP2S1;RAP1GAP;FBP1;RBP4;…
HALLMARK_INTERFERON_ALPHA_RESPONSE	http://www.broadinstitute.org/gsea/msigdb/cards/HALLMARK_INTERFERON_ALPHA_RESPONSE	48	0.334389	1.27432	0.102564	0.215747	MX1;ISG15;OAS1;IFIT3;IFI44;IFI35;IRF7;RSAD2;IFI44L;IFITM1;IFI27;IRF9;OASL;EIF2AK2;IFIT2;CXCL10;TAP1;SP110;DDX60;UBE2L6;USP18;PSMB8;IFIH1;BST2;LGALS3BP;ADAR;ISG20;GBP2;IRF1;PLSCR1;PSMB9;HERC6;SAMD9;CMPK2;IFITM3;RTP4;STAT2;SAMD9L;LY6E;IFITM2;PRIC285;CXCL11;TRIM21;PARP14;TRIM26;PARP12;NMI;RNF31;HLA-C;CASP1;TRIM14;TDRD7;DHX58;PARP9;PNPT1;TRIM25;PSME1;WARS;EPSTI1;UBA7;PSME2;B2M;TRIM5;C1S;LAP3;LAMP3;GB…
HALLMARK_SPERMATOGENESIS	http://www.broadinstitute.org/gsea/msigdb/cards/HALLMARK_SPERMATOGENESIS	67	0.31029	1.2817	0.103093	0.222615	PDHA2;TSSK2;TNP1;ZPBP;DPEP3;ADAM2;ACTL7B;GAPDHS;TUBA3C;LDHC;DDX25;PRM2;TCP11;PIAS2;PAPOLB;OAZ3;PHF7;ODF1;ACRBP;YBX2;CSNK2A2;NAA11;TULP2;ADAD1;SYCP1;DDX4;MLF1;TEKT2;SPATA6;PGK2;HSPA2;ACRV1;CLPB;CRISP2;FAM164C;AKAP4;CCNA1;CCT6B;PACRG;GSG1;THEG;HSPA4L;CST8;DCC;HSPA1L;GSTM3;DNAJB8;IL13RA2;CAMK4;LPIN1;ZC3H14;COIL;PHKG2;KIF2C;RPL39L;SLC2A5;PCSK4;AURKA;MLLT10;NOS1;ART3;CCNB2;NPHP1;CLGN;MAST2;MTOR;CDKN3;…
HALLMARK_GLYCOLYSIS	http://www.broadinstitute.org/gsea/msigdb/cards/HALLMARK_GLYCOLYSIS	123	0.266161	1.17362	0.108696	0.300887	PGK1;ALDOA;ENO1;TPI1;PFKP;ERO1L;ALDOB;VEGFA;MXI1;PKM2;HK2;LDHA;EXT1;SLC25A10;GUSB;PFKFB1;PGAM1;PYGB;AK4;P4HA1;PMM2;FAM162A;SDC1;EGLN3;PC;B4GALT7;FBP2;IGFBP3;CHPF;B3GAT3;CHST12;HS2ST1;MPI;GNPDA1;AKR1A1;PPFIA4;B3GAT1;CHPF2;G6PD;MDH2;CHST6;PGLS;PGAM2;CHST1;GPC1;TSTA3;ALG1;GFPT1;PRPS1;GOT1;MDH1;SLC35A3;GALK1;EGFR;ANGPTL4;CITED2;PLOD2;QSOX1;ME2;SPAG4;P4HA2;GAPDHS;ENO2;GOT2;EXT2;SLC25A13;HMMR;PDK3;CXCR…
HALLMARK_ALLOGRAFT_REJECTION	http://www.broadinstitute.org/gsea/msigdb/cards/HALLMARK_ALLOGRAFT_REJECTION	143	-0.276633	-1.18264	0.144776	0.807978	PTPRC;IL12B;TGFB1;IL12A;CD3E;CD3D;CD28;LYN;HCLS1;IL18;CRTAM;IFNG;CD3G;CD86;IL10;UBE2N;BCL10;CD4;LCK;NCK1;C2;HLA-A;ITGB2;HLA-DQA1;CD1D;CD80;HLA-DRA;THY1;TLR1;HLA-G;HLA-DMB;IL7;IL4;TNF;CD247;IL2;HLA-DMA;STAT1;IRF4;SRGN;INHBA;TLR3;ZAP70;CD74;CD40;TRAF2;B2M;BCL3;LTB;IFNGR1;CCR5;CD40LG;HLA-DOA;GLMN;IL6;HLA-E;CD2;CCL5;FAS;FASLG;TLR6;PF4;TGFB2;CD79A;INHBB;ELANE;SPI1;MAP3K7;IL15;CTSS;CD47;PRF1;IL12RB1;LC…
HALLMARK_UNFOLDED_PROTEIN_RESPONSE	http://www.broadinstitute.org/gsea/msigdb/cards/HALLMARK_UNFOLDED_PROTEIN_RESPONSE	64	0.307929	1.21843	0.146635	0.254592	ATF4;HERPUD1;PARN;EXOSC4;HSP90B1;XBP1;EXOSC9;HSPA5;ATF3;EXOSC1;EXOSC5;ASNS;ARFGAP1;WFS1;SRPRB;DNAJB9;TSPYL2;NFYA;CALR;KHSRP;DNAJC3;EXOSC2;NOP14;ATF6;HYOU1;RRP9;NOP56;CXXC1;IGFBP1;CNOT4;DCP2;PDIA6;ATP6V0D1;PREB;SEC31A;GOSR2;SERP1;NFYB;NHP2;DCTN1;SLC7A5;SSR1;EDEM1;EDC4;EIF2AK3;MTHFD2;SRPR;NOLC1;ERN1;FKBP14;ZBTB17;WIPI1;YIF1A;CCL2;DKC1;EIF4EBP1;EIF4A1;EIF2S1;TATDN2;XPOT;LSM4;CHAC1;STC2;PDIA5;OBFC2A;…
HALLMARK_PEROXISOME	http://www.broadinstitute.org/gsea/msigdb/cards/HALLMARK_PEROXISOME	62	-0.309821	-1.16951	0.201893	0.699254	ABCD3;ACOT8;ACOX1;ACSL1;ECH1;ECI2;EHHADH;GSTK1;HSD17B4;MLYCD;PEX11A;RETSAT;SLC27A2;PEX13;PEX14;SCP2;HSD3B7;GNPAT;ABCD2;SLC25A17;PEX2;ACAA1;HAO2;HSD17B11;CRAT;PEX11B;LONP2;IDH1;FIS1;PEX6;ABCB4;SOD1;ABCB1;ISOC1;YWHAH;EPHX2;ABCD1;HMGCL;ACSL5;ALDH9A1;DHCR24;ELOVL5;NUDT19;PRDX5;CTPS;IDE;SLC23A2;PEX5;BCL10;NR1I2;TSPO;CNBP;MSH2;DHRS3;DIO1;SLC25A4;PRDX1;IDI1;HRAS;MVP;ABCC8;CLN6;CAT;ACSL4;IDH2;ABCC5;SOD2;…
HALLMARK_HEME_METABOLISM	http://www.broadinstitute.org/gsea/msigdb/cards/HALLMARK_HEME_METABOLISM	107	-0.273952	-1.11852	0.224843	0.770275	ALAS2;PPOX;FECH;HMBS;GYPB;ALAD;RHD;GYPA;SELENBP1;BLVRB;GYPE;GYPC;EPB42;SLC4A1;RHCE;RHAG;TAL1;MARCH8;SPTB;UROD;HBQ1;DCAF11;ERMAP;EIF2AK1;CPOX;MPP1;GLRX5;TSPAN5;OSBP2;ANK1;NFE2;AHSP;SPTA1;MAP2K3;BNIP3L;SLC22A4;CLIC2;TRAK2;GCLC;KEL;RANBP10;TRIM10;TSPO2;UROS;XK;SNCA;MARK3;UBAC1;CA1;CA2;BSG;FOXO3;KLF1;CDC27;KAT2B;NARF;GCLM;FBXO7;H1F0;HEBP1;HBD;NUDT4;FBXO9;RAD23A;CROCCP2;TMCC2;BLVRA;GATA1;RBM38;PRDX2;R…
HALLMARK_HEDGEHOG_SIGNALING	http://www.broadinstitute.org/gsea/msigdb/cards/HALLMARK_HEDGEHOG_SIGNALING	15	0.428126	1.19478	0.242697	0.279303	SHH;PTCH1;NRCAM;NRP1;SCG2;AMOT;UNC5C;GPR56;HEY1;GLI1;THY1;SLIT1;CDK6;HEY2;NRP2;TLE3;TLE1;L1CAM;PLG;NKX6-1;NF1;RASA1;ETS2;RTN1;CRMP1;MYH9;VEGFA;CELSR1;CNTFR;ACHE;PML;CDK5R1;VLDLR;OPHN1;LDB1;DPYSL2
HALLMARK_UV_RESPONSE_UP	http://www.broadinstitute.org/gsea/msigdb/cards/HALLMARK_UV_RESPONSE_UP	87	-0.2814	-1.11458	0.272	0.673314	NXF1;SLC6A8;BAK1;CDC5L;HSPA2;POLR2H;ALAS1;TUBA4A;C4BPB;CCNE1;EPHX1;GRPEL1;ICAM1;FEN1;ARRB2;JUNB;CTSL2;DGAT1;ATF3;CASP3;RASGRP1;TMBIM6;FOS;TAP1;E2F5;RAB27A;CCND3;SLC25A4;SPR;CDKN2B;SHOX2;OLFM1;IGFBP2;LYN;CLTB;BCL2L11;LHX2;NFKBIA;MSX1;H2AFX;NR4A1;GLS;CDC34;MMP14;STK25;PDAP1;ABCB1;BSG;SEPW1;IRF1;RXRB;TFRC;PPIF;CDKN1C;HLA-F;CREG1;APOM;BMP2;TGFBRAP1;NAT1;CYB5R1;RRAD;POLE3;IL6;YKT6;ACAA1;CLCN2;EIF2C2;S…
HALLMARK_KRAS_SIGNALING_UP	http://www.broadinstitute.org/gsea/msigdb/cards/HALLMARK_KRAS_SIGNALING_UP	104	0.252303	1.09857	0.275204	0.439489	ANGPTL4;ITGA2;SPRY2;HBEGF;RBP4;HSD11B1;ETV4;GLRX;DUSP6;SCG5;ETV5;ITGB2;AKT2;PPBP;G0S2;GABRA3;IRF8;BIRC3;FGF9;DCBLD2;INHBA;TFPI;TSPAN1;ADAM8;SLPI;PRKG2;MMP11;MMP10;TMEM158;TNFAIP3;PRDM1;GALNT3;ETS1;MMP9;WNT7A;IGFBP3;SPP1;ETV1;CLEC4A;CCND2;TSPAN7;ITGBL1;EMP1;CDADC1;KIF5C;TRIB2;SDCCAG8;PCP4;CFHR2;ALDH1A2;NR0B2;ALDH1A3;AMMECR1;SATB1;GUCY1A3;CSF2;APOD;TOR1AIP2;CMKLR1;TMEM176B;GPR124;LAPTM5;CD37;CAB39L…
HALLMARK_APOPTOSIS	http://www.broadinstitute.org/gsea/msigdb/cards/HALLMARK_APOPTOSIS	109	0.240768	1.06565	0.304985	0.474552	CASP3;CASP9;DFFA;CASP7;CFLAR;BIRC3;PMAIP1;CASP8;JUN;BCL2L11;MCL1;IL1B;SPTAN1;DIABLO;BAX;BIK;IL1A;BID;CDKN1A;GADD45A;DDIT3;CDKN1B;TNF;GSN;TNFSF10;CASP6;SQSTM1;FASLG;EGR3;CD44;FAS;IL18;IGFBP6;PRF1;DAP;CCND1;BTG3;F2R;SATB1;BNIP3L;CASP4;TNFRSF12A;CREBBP;RHOB;GPX3;PDGFRB;TSPO;CCND2;XIAP;TIMP1;CTNNB1;IRF1;HSPB1;ADD1;TIMP2;BTG2;TIMP3;LEF1;CASP1;GPX1;BCL10;IGF2R;CDC25B;AIFM3;CD38;PPP3R1;HGF;CLU;ATF3;LGAL…
HALLMARK_FATTY_ACID_METABOLISM	http://www.broadinstitute.org/gsea/msigdb/cards/HALLMARK_FATTY_ACID_METABOLISM	109	-0.265965	-1.08503	0.314759	0.686531	ACAA1;ACAA2;ACADL;ACADM;ACOT8;ACOX1;ACSL1;ALDH3A2;CCDC58;CPT2;CYP4A11;DECR1;ECH1;ECI1;ELOVL5;FABP1;FABP2;HADH;HIBCH;HMGCL;HSD17B11;IDH1;ME1;MGLL;MLYCD;PCBD1;RETSAT;S100A10;SUCLG1;VNN1;EHHADH;ALDH9A1;HADHB;ECHS1;ACADS;CA2;HSD17B10;ALDH1A1;ACADVL;HSD17B4;CA4;ADH1C;ADH7;PTS;MAOA;HAO2;HSD17B7;MCEE;ACAT2;AUH;HPGD;FH;HMGCS2;ALAD;GPD1;ACO2;CBR1;GRHPR;ACOT2;G0S2;MDH2;HSP90AA1;BCKDHB;UROS;YWHAH;LDHA;CRYZ;…
HALLMARK_WNT_BETA_CATENIN_SIGNALING	http://www.broadinstitute.org/gsea/msigdb/cards/HALLMARK_WNT_BETA_CATENIN_SIGNALING	24	0.340228	1.08929	0.327473	0.442455	MYC;CTNNB1;JAG2;NOTCH1;DLL1;AXIN2;PSEN2;FZD1;NOTCH4;LEF1;AXIN1;NKD1;WNT5B;CUL1;JAG1;MAML1;KAT2A;GNAI1;WNT6;PTCH1;NCOR2;DKK4;HDAC2;DKK1;TCF7;WNT1;NUMB;ADAM17;DVL2;PPARD;NCSTN;HDAC5;CCND2;FRAT1;CSNK1E;RBPJ;FZD8;TP53;SKP2;HEY2;HEY1;HDAC11
HALLMARK_KRAS_SIGNALING_DN	http://www.broadinstitute.org/gsea/msigdb/cards/HALLMARK_KRAS_SIGNALING_DN	101	-0.259626	-1.05856	0.352025	0.695225	CDH16;SPTBN2;FGFR3;NOS1;PDE6B;SIDT1;NTF3;SCN10A;TAS2R4;DTNB;HTR1D;MAST3;SLC6A3;CLDN8;TGM1;PCDHB1;THRB;YPEL1;RYR2;GDNF;CAMK1D;AMBN;LFNG;SERPINA10;ALOX12B;CALCB;FGGY;SPRR3;ATP6V1B1;EDN1;UPK3B;GAMT;PRODH;RYR1;GPR19;SLC29A3;EDN2;GPRC5C;C5;FAM164C;EDAR;KCNMB1;FAM46C;STAG3;KRT4;SLC25A23;INSL5;GP1BA;MLL2;ABCG4;MYH7;BRDT;PTGFR;KCNN1;SEPP1;IFI44L;PROP1;LGALS7;BMPR1B;PDK2;DCC;SNCB;COL2A1;UGT2B17;PPYR1;DLK2…
HALLMARK_P53_PATHWAY	http://www.broadinstitute.org/gsea/msigdb/cards/HALLMARK_P53_PATHWAY	96	0.240709	1.03049	0.374005	0.54448	CDKN1A;BTG2;MDM2;CCNG1;FAS;TOB1;GADD45A;PHLDA3;TAP1;CDKN2B;SFN;ZMAT3;DDB2;EI24;PERP;DDIT4;ATF3;BAX;SESN1;FDXR;PIDD;SAT1;CDKN2A;AEN;PPM1D;FOXO3;BTG1;TXNIP;SLC19A2;IER3;TP53;NOTCH1;RRAD;DCXR;NINJ1;FOS;S100A10;FBXW7;PLK3;XPC;AK1;TRIAP1;BAK1;CCND2;APAF1;PDGFA;NDRG1;RALGDS;SERPINB5;DGKA;CYFIP2;KLF4;IP6K2;ADA;TNFSF9;KLK8;PRKAB1;STOM;SOCS1;PLK2;CASP1;RCHY1;PCNA;RPS27L;RB1;PPP1R15A;POLH;RAB40C;ERCC5;CDH1…
HALLMARK_TGF_BETA_SIGNALING	http://www.broadinstitute.org/gsea/msigdb/cards/HALLMARK_TGF_BETA_SIGNALING	27	0.306897	1.02441	0.389016	0.537313	TGFBR1;SMAD7;TGFB1;SMURF2;SMURF1;BMPR2;SKIL;SKI;ACVR1;PMEPA1;NCOR2;SERPINE1;JUNB;SMAD1;SMAD6;PPP1R15A;TGIF1;FURIN;SMAD3;FKBP1A;MAP3K7;BMPR1A;CTNNB1;HIPK2;KLF10;BMP2;ENG;APC;PPM1A;XIAP;CDH1;ID1;LEFTY2;CDKN1C;TRIM33;RAB31;TJP1;SLC20A1;CDK9;ID3;NOG;ARID4B;IFNGR2;ID2;PPP1CA;SPTBN1;WWTR1;BCAR3;THBS1;FNTA;HDAC1;UBE2D3;LTBP2;RHOA
HALLMARK_APICAL_SURFACE	http://www.broadinstitute.org/gsea/msigdb/cards/HALLMARK_APICAL_SURFACE	25	0.315824	1.00908	0.431871	0.557576	B4GALT1;RHCG;MAL;LYPD3;PKHD1;ATP6V0A4;AIM1;SHROOM2;SRPX;MDGA1;TMEM8B;THY1;PCSK9;EPHB4;DCBLD2;GHRL;LYN;GAS1;FLOT2;PLAUR;AKAP7;ATP8B1;EFNA5;SLC34A3;APP;GSTM3;HSPB1;SLC2A4;IL2RB;RTN4RL1;NCOA6;SULF2;ADAM10;BRCA1;GATA3;AFAP1L2;IL2RG;CD160;ADIPOR2;SLC22A12;NTNG1;SCUBE1;CX3CL1;CROCC
HALLMARK_ESTROGEN_RESPONSE_EARLY	http://www.broadinstitute.org/gsea/msigdb/cards/HALLMARK_ESTROGEN_RESPONSE_EARLY	96	-0.248165	-1.00195	0.440932	0.806585	GREB1;CA12;SLC9A3R1;MYB;ANXA9;IGFBP4;SYBU;NPY1R;PDZK1;NRIP1;MLPH;HSPB8;EGR3;KRT19;LRIG1;KDM4B;PGR;RHOBTB3;TPD52L1;ELOVL2;RET;TPBG;TFF1;MAPT;SCNN1A;ABAT;FLNB;XBP1;CELSR2;RAB31;MYBL1;MREG;FAM102A;MSMB;STC2;FAM134B;SIAH2;ZNF185;SLC19A2;SLC1A4;FHL2;BCL2;PMAIP1;AREG;OVOL2;TSKU;ADCY9;RASGRP1;MUC1;KAZN;SLC27A2;FKBP4;CXCL12;TMPRSS3;RARA;IL17RB;CBFA2T3;TFF3;UGCG;CCND1;SLC22A5;WFS1;PTGES;WWC1;WISP2;MYC;ITP…
HALLMARK_ESTROGEN_RESPONSE_LATE	http://www.broadinstitute.org/gsea/msigdb/cards/HALLMARK_ESTROGEN_RESPONSE_LATE	102	-0.232919	-0.943788	0.5625	0.929588	TFF1;SLC9A3R1;TPD52L1;PRSS23;CA12;PDZK1;ANXA9;CELSR2;TJP3;PGR;RET;MYB;TPBG;EGR3;ARL3;OLFM1;NPY1R;SCNN1A;XBP1;AREG;IL17RB;NRIP1;ASS1;TFF3;FKBP4;SLC27A2;SEMA3B;GPER;LLGL2;AGR2;KRT19;WISP2;BLVRB;FLNB;PDCD4;CALCR;IGFBP4;DNAJC12;TIAM1;TSPAN13;CXCL12;RAB31;PKP3;CYP26B1;FKBP5;SIAH2;ISG20;TMPRSS3;SERPINA3;WFS1;MAPT;PDLIM3;RBBP8;GJB3;PRLR;SLC1A4;FOS;PLA2G16;SLC7A5;SERPINA5;IMPA2;DHCR7;MYOF;CDH1;EMP2;OVOL2…
HALLMARK_IL6_JAK_STAT3_SIGNALING	http://www.broadinstitute.org/gsea/msigdb/cards/HALLMARK_IL6_JAK_STAT3_SIGNALING	60	0.215914	0.848188	0.749386	0.972921	IL4R;IL6ST;STAT1;IL1R1;CSF2RB;SOCS3;STAT3;OSMR;IL2RG;IFNGR1;TYK2;IL13RA1;TLR2;IFNGR2;IL10RB;IL6;IL1R2;IL3RA;IFNAR1;TNFRSF1A;MYD88;ACVR1B;CSF3R;ITGB3;REG1A;CXCL1;A2M;CSF2RA;IL15RA;IRF9;PDGFC;HAX1;BAK1;EBI3;INHBE;CRLF2;TNFRSF1B;CD14;PTPN1;PTPN2;IL1B;CSF1;IL18R1;TNF;PF4;CXCL13;LTBR;FAS;IL17RA;CXCL10;IL9R;STAM2;TNFRSF12A;STAT2;HMOX1;LEPR;CBL;CD9;CXCL3;TGFB1;MAP3K8;ITGA4;CD38;JUN;SOCS1;ACVRL1;PIM1;TNF…
HALLMARK_PI3K_AKT_MTOR_SIGNALING	http://www.broadinstitute.org/gsea/msigdb/cards/HALLMARK_PI3K_AKT_MTOR_SIGNALING	50	0.218322	0.827125	0.79798	0.913491	MAPK8;PIK3R3;GRB2;NFKBIB;MAP2K6;MAPK9;AKT1;MAPK1;PLCG1;TRIB3;GSK3B;MAP2K3;CDKN1A;RAC1;RIPK1;AKT1S1;ACTR2;PRKAR2A;YWHAB;HRAS;PDK1;PIKFYVE;TBK1;ACTR3;E2F1;MYD88;ITPR2;SQSTM1;RPS6KA1;PTPN11;MAPKAP1;PLCB1;RAF1;CAMK4;RPTOR;CFL1;CDK4;TRAF2;GNGT1;UBE2N;ADCY2;CDKN1B;VAV3;FGF6;ECSIT;RALB;ARF1;MKNK1;CDK1;PTEN;ARHGDIA;ADRBK1;FGF17;DDIT3;IRAK4;TIAM1;CDK2;SFN;PRKCB;GNA14;EIF4E;CLTC;TSC2;FGF22;PPP1CA;DUSP3;HSP…
HALLMARK_BILE_ACID_METABOLISM	http://www.broadinstitute.org/gsea/msigdb/cards/HALLMARK_BILE_ACID_METABOLISM	64	0.205724	0.840859	0.800554	0.952186	SCP2;ABCD3;SLC27A2;HSD3B7;HSD17B4;AKR1D1;ABCD2;PEX1;CYP8B1;PNPLA8;PHYH;SLC27A5;CYP7B1;CYP27A1;PEX26;AGXT;PEX7;CROT;CYP39A1;ABCA3;CYP7A1;HACL1;PIPOX;PEX6;SOD1;GNPAT;HSD3B1;ABCA2;HAO1;PEX16;ABCD1;ACSL1;MLYCD;ABCG8;AQP9;ISOC1;NR1H4;PEX19;NPC1;HSD17B11;AMACR;CYP46A1;PEX13;IDH1;PEX11A;HSD17B6;EPHX2;PRDX5;PXMP2;BBOX1;FADS2;ALDH9A1;APOA1;OPTN;GSTK1;ABCG4;ALDH8A1;NR3C2;ABCA6;RETSAT;FADS1;PECR;PEX12;CAT;G…
HALLMARK_COAGULATION	http://www.broadinstitute.org/gsea/msigdb/cards/HALLMARK_COAGULATION	78	0.199104	0.823081	0.845758	0.889248	F2;PROC;C1S;MMP14;F10;PLG;C1R;SERPINE1;SERPING1;C2;F12;CFI;MMP2;C3;F9;CTSO;TMPRSS6;MMP9;PROZ;MMP1;CFB;BMP1;VWF;FGA;F11;THBD;FURIN;MMP11;F8;LGMN;HPN;CTSB;MBL2;F13B;TIMP1;CTSL2;MMP8;A2M;MMP10;MASP2;FGG;C8A;PLAU;ADAM9;GSN;CAPN2;PLAT;FN1;CTSH;OLR1;SPARC;RGN;C8B;LAMP2;C9;PROS1;CLU;F2RL2;CD9;CFH;PREP;LTA4H;GP9;DUSP14;CTSK;GDA;CASP9;APOC1;CRIP2;KLK8;SERPINC1;ANXA1;ITIH1;PRSS23;FBN1;MST1;F3;KLF7;CTSE;ITG…
HALLMARK_COMPLEMENT	http://www.broadinstitute.org/gsea/msigdb/cards/HALLMARK_COMPLEMENT	120	0.186948	0.840523	0.850704	0.91814	C2;C1S;CFB;C1R;SERPINE1;MMP14;SERPING1;CTSL1;F5;MMP13;F7;CTSS;LGMN;PLG;C1QA;CASP1;GZMA;ADAM9;CALM3;C1QC;TIMP1;DPP4;KLK1;KLKB1;CD59;CR2;MMP15;LAP3;SPOCK2;F10;CTSB;SERPINA1;CTSO;CD40LG;CBLB;PDP1;C4BPB;PLEK;GP9;PLAUR;C3;F2;CASP4;STX4;CTSC;USP15;CR1;DUSP6;SERPINB2;GPD2;CFH;FN1;CD36;CA2;PSMB9;APOBEC3G;FCN1;GZMK;PDGFB;CLU;CASP10;LRP1;CTSD;S100A9;WAS;BRPF3;PLAT;CDA;MT3;CASP7;PRSS36;PFN1;GZMB;RNF4;ZEB1;C…
HALLMARK_REACTIVE_OXIGEN_SPECIES_PATHWAY	http://www.broadinstitute.org/gsea/msigdb/cards/HALLMARK_REACTIVE_OXIGEN_SPECIES_PATHWAY	19	-0.250849	-0.706355	0.860254	1	GSR;PRDX2;TXNRD1;SOD1;GCLC;CAT;GPX4;MPO;PRDX1;PRDX6;GCLM;TXN;SOD2;PRDX4;SELS;PDLIM1;TXNRD2;HBXIP;G6PD;MSRA;MBP;SRXN1;NQO1;OXSR1;GLRX2;HMOX2;FES;PFKP;NDUFB4;GPX3;SCAF4;CDKN2D;MGST1;ABCC1;FTL;ATOX1;STK25;EGLN2;ERCC2;SBNO2;JUNB;PPP2R4;LSP1;NDUFA6;HHEX;GLRX;NDUFS2;PRNP;IPCEF1
HALLMARK_UV_RESPONSE_DN	http://www.broadinstitute.org/gsea/msigdb/cards/HALLMARK_UV_RESPONSE_DN	69	0.195407	0.789368	0.861702	0.915034	TJP1;NFIB;TGFBR3;TFPI;MMP16;ABCC1;MAP2K5;AGGF1;PLCB4;MET;IRS1;PTPRM;AKT3;SIPA1L1;NR1D2;ATRN;ANXA2;ADD3;CDKN1B;ATXN1;CAP2;PRDM2;FAM179B;SDC2;SMAD3;SLC7A1;GCNT1;RUNX1;RND3;PPAP2B;NR3C1;YTHDC1;PPARG;LPHN2;DLG1;ATP2B4;NIPBL;PEX14;MYC;RASA2;FZD2;BMPR1A;LPAR1;PRKCA;MGMT;PRKCE;RXRA;LTBP1;LDLR;RBPMS;CACNA1A;RGS4;COL5A2;PTPN21;PRKAR2B;GJA1;BCKDHB;ATP5S;SERPINE1;AMPH;MIOS;CITED2;COL1A2;INSIG1;FYN;WDR37;ZMI…
HALLMARK_NOTCH_SIGNALING	http://www.broadinstitute.org/gsea/msigdb/cards/HALLMARK_NOTCH_SIGNALING	17	-0.252617	-0.711117	0.891304	1	JAG1;NOTCH3;NOTCH2;APH1A;HES1;CCND1;FZD1;PSEN2;FZD7;DTX1;DLL1;FZD5;MAML2;NOTCH1;PSENEN;WNT5A;CUL1;WNT2;DTX4;SAP30;PPARD;KAT2A;HEYL;SKP1;RBX1;TCF7L2;ARRB1;LFNG;PRKCA;DTX2;ST3GAL6;FBXW11
HALLMARK_ANDROGEN_RESPONSE	http://www.broadinstitute.org/gsea/msigdb/cards/HALLMARK_ANDROGEN_RESPONSE	53	-0.202659	-0.739996	0.895522	1	KLK3;KLK2;ACSL3;PIAS1;CAMKK2;NKX3-1;TMPRSS2;APPBP2;CENPN;BMPR1B;MAF;FADS1;ZBTB10;HMGCR;SPCS3;INSIG1;NGLY1;UBE2J1;ELK4;ABCC4;ELOVL5;ALDH1A3;TARP;AZGP1;ABHD2;SAT1;DBI;DHCR24;SORD;STK39;TPD52;IDI1;B2M;MAP7;DNAJB9;FKBP5;HERC3;PGM3;HOMER2;ELL2;UAP1;SEC24D;LMAN1;PMEPA1;INPP4B;RRP12;SEPP1;NDRG1;KRT19;ITGAV;B4GALT1;MAK;SPDEF;GSR;KRT8;LIFR;PPAP2A;STEAP4;GUCY1A3;SRP19;CCND3;IQGAP2;RAB4A;SLC26A2;SMS;ZMIZ1;S…
HALLMARK_MYC_TARGETS_V2	http://www.broadinstitute.org/gsea/msigdb/cards/HALLMARK_MYC_TARGETS_V2	18	0.227148	0.674854	0.915556	0.976582	SLC19A1;MRTO4;TMEM97;RRP9;PES1;TFB2M;EXOSC5;IPO4;NDUFAF4;NOC4L;MYC;SRM;PA2G4;GNL3;NOLC1;WDR43;RABEPK;NOP16;TBRG4;DDX18;NIP7;WDR74;BYSL;HSPD1;PLK4;NOP2;PPAN;NOP56;RCL1;NPM1;AIMP2;RRP12;PPRC1;TCOF1;MCM5;HK2;CBX3;PLK1;PHB;MCM4;CDK4;DUSP2;MYBBP1A;UTP20;PRMT3;FARSA;MAP3K6;LAS1L;PUS1;HSPE1;SLC29A2;DCTPP1;SUPV3L1;SORD;IMP4;GRWD1;UNG;MPHOSPH10
HALLMARK_CHOLESTEROL_HOMEOSTASIS	http://www.broadinstitute.org/gsea/msigdb/cards/HALLMARK_CHOLESTEROL_HOMEOSTASIS	47	-0.198323	-0.699268	0.927653	1	FDPS;CYP51A1;IDI1;FDFT1;DHCR7;SQLE;HMGCS1;NSDHL;LSS;MVD;LDLR;TM7SF2;ALDOC;EBP;SCD;PMVK;MVK;LPL;SC5DL;FADS2;HMGCR;HSD17B7;ANXA13;SREBF2;PCYT2;ACSS2;ATF3;ADH4;ETHE1;ECH1;CBS;GUSB;FASN;LGALS3;ATF5;ANXA5;TP53INP1;CHKA;GSTM2;ACAT2;AVPR1A;PLSCR1;CLU;ERRFI1;TRIB3;CXCL16;TNFRSF12A;ACTG1;JAG1;LGMN;FBXO6;GPX8;PNRC1;ANTXR2;MAL2;CD9;PPARG;GLDC;STX5;STARD4;CTNNB1;TMEM97;FAM129A;PDK3;PLAUR;SEMA3B;GNAI1;ABCA2;A…
HALLMARK_OXIDATIVE_PHOSPHORYLATION	http://www.broadinstitute.org/gsea/msigdb/cards/HALLMARK_OXIDATIVE_PHOSPHORYLATION	89	-0.183904	-0.734203	0.947702	1	NDUFS3;UQCRB;NDUFS2;SDHA;UQCRC1;NDUFA9;NDUFS4;NDUFS1;NDUFA2;NDUFS8;SDHB;NNT;ATP5O;ATP5G3;NDUFS7;ATP5A1;NDUFV1;COX5B;UQCRH;NDUFA1;ATP5C1;ATP5B;COX7B;SDHD;CYCS;NDUFA6;NDUFAB1;COX8A;ACO2;ATP5G1;CYC1;NDUFB6;ATP5E;COX5A;UQCRC2;COX6A1;ATP5D;COX6C;ATP5J;NDUFB3;IDH3B;OGDH;NDUFB8;SURF1;COX6B1;NDUFB5;NDUFA4;NDUFB1;COX4I1;COX7C;UQCRFS1;SDHC;ATP6V1F;COX7A2;SUCLG1;NDUFS6;NDUFA7;FH;NDUFV2;OXA1L;NDUFC1;UQCR11;N…
HALLMARK_IL2_STAT5_SIGNALING	http://www.broadinstitute.org/gsea/msigdb/cards/HALLMARK_IL2_STAT5_SIGNALING	109	-0.181175	-0.73917	0.95873	1	SOCS2;CISH;PIM1;IL2RA;TNFRSF4;SOCS1;TNFRSF9;XBP1;RRAGD;HK2;PHLDA1;IL2RB;CTLA4;NFIL3;CD83;IKZF2;IL10;TNFRSF18;DHRS3;ECM1;ADAM19;SLC2A3;HIPK2;BATF3;BHLHE40;PTGER2;DENND5A;ITIH5;PHTF2;GADD45B;NRP1;NCOA3;CD79B;AHR;TNFRSF1B;NDRG1;BCL2L1;GABARAPL1;LIF;TIAM1;BMPR2;MAP3K8;RHOB;MYC;S100A1;METTL20;CAPG;ST3GAL4;PENK;IRF4;CST7;WLS;TLR7;IKZF4;GBP4;RGS16;SPP1;IL13;SLC29A2;NFKBIZ;IL4R;MXD1;CSF2;FAH;CTSZ;ITGAE;M…
HALLMARK_ADIPOGENESIS	http://www.broadinstitute.org/gsea/msigdb/cards/HALLMARK_ADIPOGENESIS	104	-0.164979	-0.671931	0.989062	0.972859	FABP4;ADIPOQ;PPARG;LIPE;DGAT1;LPL;CPT2;CD36;GPAM;ADIPOR2;ACAA2;ETFB;ACOX1;ACADM;HADH;IDH1;SORBS1;ACADS;UCK1;SCP2;DECR1;CDKN2C;TALDO1;TST;MCCC1;PGM1;REEP5;BCL2L13;SLC25A10;ME1;PHYH;PIM3;YWHAG;NDUFAB1;GPD2;ADIG;ECHS1;QDPR;CS;ECH1;SLC25A1;ACADL;TOB1;GRPEL1;CRAT;GBE1;SDPR;SCARB1;PEMT;CHCHD10;AK2;APOE;UQCR10;TANK;ANGPTL4;ACO2;FAH;ACLY;IFNGR1;SLC5A6;JAGN1;EPHX2;IDH3G;GPX3;ELMOD3;ORM1;RETSAT;ESRRA;HIBCH…

## Sheet: Table S4
id	name	SIZE	ES	NES	NOM p-val	FDR q-val	Genes
KEGG_CELL_CYCLE	http://www.broadinstitute.org/gsea/msigdb/cards/KEGG_CELL_CYCLE	72	0.448632	1.79969	0	0.0895563	CDC16;CDC7;CDC45;GADD45B;DBF4;ANAPC1;CREBBP;MDM2;ABL1;SMC1B;LOC728622;GADD45G;ATM;ATR;ANAPC7;RBL2;ANAPC5;RBL1;MYC;CDC14B;SMC1A;CDC14A;LOC731751;SKP1;TGFB2;TGFB1;GADD45A;STAG1;LOC650621;PLK1;RBX1;STAG2;TGFB3;MCM4;ORC6;CCND1;MAD1L1;MCM3;MCM6;MCM5;YWHAB;CCNA2;MCM7;BUB1;CHEK1;WEE2;MCM2;PTTG1;CDC27;CDC25B;CDC25C;LOC651610;CDC25A;CDC6;CDC20;BUB3;YWHAZ;CCND2;YWHAH;CCNB1;YWHAG;YWHAE;CCNE1;ORC3;CCND3;PTTG…
KEGG_UBIQUITIN_MEDIATED_PROTEOLYSIS	http://www.broadinstitute.org/gsea/msigdb/cards/KEGG_UBIQUITIN_MEDIATED_PROTEOLYSIS	57	0.437181	1.70141	0	0.12951	CDC16;KLHL13;PIAS3;UBA6;UBE2L6;BIRC3;HERC1;XIAP;PML;HERC2;PRPF19;ANAPC1;UBE2S;UBE2O;UBE2M;UBE2Q2;MAP3K1;UBE4A;BRCA1;MDM2;UBE2K;UBE2D4;UBOX5;KLHL9;UBR5;UBE3A;UBE2R2;RFWD2;TRIM37;FBXW8;UBE2E3;LOC652671;LOC728622;ANAPC7;ANAPC5;UBE2QL1;PIAS1;SMURF1;STUB1;UBE2G2;BTRC;UBE2G1;UBE2I;SOCS1;UBE2H;UBE2J2;SKP1;TRAF6;FBXW11;UBE2L3;NHLRC1;UBE2N;UBE4B;MGRN1;LOC650621;RBX1;DDB2;NEDD4L;SOCS3;SIAH1;DDB1;DET1;RNF7;…
KEGG_ECM_RECEPTOR_INTERACTION	http://www.broadinstitute.org/gsea/msigdb/cards/KEGG_ECM_RECEPTOR_INTERACTION	64	0.41171	1.66402	0.00242718	0.118475	GP1BA;COL6A2;COL6A3;GP1BB;COL5A2;COL6A1;LAMA1;VWF;HSPG2;TNN;FN1;ITGA9;GP9;COMP;IBSP;CD36;CHAD;GP5;VTN;THBS4;ITGA4;ITGA3;ITGA2B;ITGA7;ITGA5;COL5A1;COL4A6;ITGA11;SV2C;COL2A1;COL3A1;COL4A1;AGRN;COL4A2;COL4A4;ITGB3;ITGB4;RELN;ITGB5;ITGB6;ITGB7;LAMC2;ITGAV;ITGB1;LAMB2;SPP1;LAMB3;LAMC1;COL1A1;LAMA4;LAMA5;LAMB1;COL1A2;ITGA10;GP6;ITGA8;LAMB4;TNR;CD47;SV2A;CD44;DAG1;TNXB;LAMA3;LAMA2;SDC3;ITGB8;ITGA6;ITGA2…
KEGG_NUCLEOTIDE_EXCISION_REPAIR	http://www.broadinstitute.org/gsea/msigdb/cards/KEGG_NUCLEOTIDE_EXCISION_REPAIR	22	0.53147	1.63769	0.0148883	0.107712	MNAT1;POLE4;ERCC4;POLE3;ERCC3;ERCC6;ERCC5;GTF2H5;POLD4;ERCC2;RFC4;CETN2;RFC5;RPA1;RAD23B;RBX1;DDB2;RPA3;POLD3;RPA2;RAD23A;PCNA;RPA4;DDB1;POLE2;ERCC1;POLD1;POLD2;POLE;RFC1;RFC3;RFC2;XPC;XPA;GTF2H2;GTF2H1;CDK7;LIG1;CUL4A;CUL4B;ERCC8;CCNH;GTF2H4;GTF2H3
KEGG_PATHOGENIC_ESCHERICHIA_COLI_INFECTION	http://www.broadinstitute.org/gsea/msigdb/cards/KEGG_PATHOGENIC_ESCHERICHIA_COLI_INFECTION	22	0.506839	1.60706	0.0075	0.110881	LOC100418883;TUBA1A;PRKCA;KRT18;WAS;CLDN1;TUBB4A;TUBB4B;TUBB3;RHOA;CTTN;ROCK1;TUBB2A;WASL;LOC646821;LY96;ABL1;TUBA1B;ARPC4;CD14;ARPC5;ITGB1;ARPC1B;ARPC3;ACTG1;ARPC2;NCL;TUBB7P;TUBA3D;NCK1;YWHAQ;TLR5;TUBB2B;TUBAL3;CTNNB1;TUBA3C;TUBB8;TUBA8;TUBA4A;NCK2;TUBA1C;ACTB;LOC653888;ROCK2;TUBB1;HCLS1;EZR;ARHGEF2;ARPC1A;TLR4;TUBB6;ARPC5L;TUBB;YWHAZ;FYN;OCLN;CDC42;CDH1;TUBA3E
KEGG_GLYCOSAMINOGLYCAN_DEGRADATION	http://www.broadinstitute.org/gsea/msigdb/cards/KEGG_GLYCOSAMINOGLYCAN_DEGRADATION	18	0.533929	1.59598	0.0170732	0.0999375	HS3ST3A1;HPSE;HPSE2;GLB1;GUSB;HYAL3;GNS;HYAL4;HYAL1;HYAL2;SPAM1;HGSNAT;GALNS;IDUA;HS3ST3B1;SGSH;HEXB;NAGLU;HEXA;IDS;ARSB
KEGG_OOCYTE_MEIOSIS	http://www.broadinstitute.org/gsea/msigdb/cards/KEGG_OOCYTE_MEIOSIS	58	0.401172	1.54827	0.0132626	0.131584	CDC16;CALM2;CALM1;IGF1;RPS6KA6;PPP3R2;PPP3CC;SLK;PPP3R1;IGF1R;ANAPC1;SPDYC;ITPR3;SMC1B;LOC728622;CHP2;ANAPC7;ANAPC5;FBXO43;SMC1A;REC8;MAPK12;BTRC;PRKX;SKP1;FBXW11;CALML5;ADCY3;ADCY2;LOC650621;PLK1;ADCY1;RBX1;STAG3;PGR;YWHAB;CAMK2A;BUB1;CAMK2B;CAMK2D;CAMK2G;PRKACA;PRKACB;PRKACG;FBXO5;SGOL1;PTTG1;CALML3;CDC27;CDC25C;PLCZ1;CDC20;YWHAZ;YWHAH;CALM3;CCNB1;YWHAG;YWHAE;CCNE1;PTTG2;ADCY8;ADCY9;ADCY6;ADCY7…
KEGG_FOCAL_ADHESION	http://www.broadinstitute.org/gsea/msigdb/cards/KEGG_FOCAL_ADHESION	104	0.354056	1.54607	0.00826446	0.117152	JUN;LOC100418883;ELK1;HGF;PARVA;FN1;TNN;IGF1;BIRC3;XIAP;COMP;THBS4;IGF1R;DIAPH1;ITGA11;PGF;PARVG;ROCK1;PTK2;MYL7;FLT1;FLT4;AKT1;RELN;AKT2;LAMC2;MYL12A;LAMB2;LAMB3;LAMC1;LAMA4;LAMA5;LAMB1;PAK6;PIK3R5;CAPN2;LAMB4;FLNC;FLNA;FLNB;MYL2;MYLK;MYL5;PIP5K1C;MET;MYL10;BIRC2;COL11A1;LAMC3;COL11A2;THBS3;THBS2;THBS1;VWF;ZYX;IBSP;VTN;PDGFD;PPP1R12A;BAD;ACTN4;ACTN1;MAPK9;MAPK10;LOC646821;MAP2K1;RASGRF1;ILK;RAPG…
KEGG_PROGESTERONE_MEDIATED_OOCYTE_MATURATION	http://www.broadinstitute.org/gsea/msigdb/cards/KEGG_PROGESTERONE_MEDIATED_OOCYTE_MATURATION	48	0.402597	1.52863	0.00997506	0.118772	CDC16;ADCY8;ADCY9;ADCY6;RAF1;ADCY7;ADCY5;SPDYA;IGF1;RPS6KA6;CDK1;ANAPC10;IGF1R;ANAPC1;INS;ANAPC11;SPDYC;MAPK9;MAPK10;MAPK11;BRAF;MAPK13;MAP2K1;ADCY4;AKT1;AKT2;RPS6KA2;RPS6KA3;AKT3;CPEB1;MAPK3;ANAPC7;ANAPC5;ANAPC2;ANAPC4;MAD2L1;RPS6KA1;MAPK1;PIK3R5;PDE3B;MAPK8;CDC23;MAPK14;MAPK12;KRAS;PRKX;GNAI1;CCNA1;GNAI2;FZR1;ADCY3;HSP90AA1;ARAF;LOC650621;ADCY2;PLK1;ADCY1;PDE3A;ANAPC13;MOS;PIK3R3;PGR;CCNA2;BUB1…
KEGG_CYTOSOLIC_DNA_SENSING_PATHWAY	http://www.broadinstitute.org/gsea/msigdb/cards/KEGG_CYTOSOLIC_DNA_SENSING_PATHWAY	32	0.441582	1.49992	0.026699	0.129965	CXCL10;CHUK;IFNA5;IFNA4;IFNA2;POLR1D;CCL5;CCL4;IFNA1;RIPK1;POLR3K;AIM2;IKBKB;IFNA17;CASP1;IFNA21;IFNA6;POLR3H;IFNA7;IFNA8;IFNA10;IFNA13;IFNA14;IFNA16;POLR3C;IKBKE;POLR3G;POLR3B;POLR3F;NFKB1;NFKBIB;NFKBIA;IRF3;IKBKG;TREX1;POLR1C;IL18;RELA;ZBP1;POLR3D;RIPK3;IFNB1;IL33;PYCARD;POLR3GL;IL1B;ADAR;DDX58;MAVS;CCL4L1;TBK1;TMEM173;CCL4L2;POLR3A;IL6;IRF7
KEGG_P53_SIGNALING_PATHWAY	http://www.broadinstitute.org/gsea/msigdb/cards/KEGG_P53_SIGNALING_PATHWAY	41	0.418659	1.49647	0.0241546	0.12065	CASP9;CASP8;SFN;TSC2;IGF1;CDK1;GADD45B;RCHY1;ZMAT3;IGFBP3;RRM2B;BAI1;TP73;SERPINB5;RPRM;PPM1D;BID;MDM4;BAX;MDM2;TP53AIP1;CASP3;TP53I3;PMAIP1;PIDD;RFWD2;PERP;GADD45G;EI24;SESN2;ATM;ATR;SESN3;CHEK2;APAF1;CDKN2A;RRM2;CDKN1A;BBC3;GADD45A;TNFRSF10B;DDB2;GTSE1;SIAH1;CCND1;CD82;PTEN;CDK2;CHEK1;SESN1;CDK4;SERPINE1;TP53;CCNE2;FAS;CDK6;CYCS;STEAP3;CCNB2;LOC651610;CCND2;SHISA5;CCNB1;CCNG1;CCNE1;CCNB3;THBS1;…
KEGG_GRAFT_VERSUS_HOST_DISEASE	http://www.broadinstitute.org/gsea/msigdb/cards/KEGG_GRAFT_VERSUS_HOST_DISEASE	39	0.408166	1.4491	0.0344828	0.154802	HLA-DRB4;KIR2DL1;HLA-DRB5;HLA-DOA;HLA-DOB;HLA-DRB3;CD80;CD86;KLRD1;KLRC1;CD28;TNF;KIR2DL2;KIR2DL3;IFNG;LOC652614;HLA-C;HLA-B;HLA-DMB;IL1B;HLA-DMA;HLA-F;HLA-E;HLA-A;IL2;HLA-DPA1;HLA-DPB1;HLA-DQA1;HLA-G;KIR3DL1;HLA-DQA2;KIR3DL2;HLA-DQB1;IL1A;PRF1;FAS;FASLG;GZMB;KIR2DL5A;IL6;HLA-DRB1;HLA-DRA
KEGG_EPITHELIAL_CELL_SIGNALING_IN_HELICOBACTER_PYLORI_INFECTION	http://www.broadinstitute.org/gsea/msigdb/cards/KEGG_EPITHELIAL_CELL_SIGNALING_IN_HELICOBACTER_PYLORI_INFECTION	44	0.378371	1.43841	0.0476191	0.152133	JUN;JAM3;ATP6V1G1;CHUK;PTPN11;CXCL1;MAP2K4;CCL5;NOD1;ADAM17;ATP6V0A1;ATP6V1G2;ATP6V0B;ATP6V1G3;CXCR2;ATP6AP1;CXCR1;IL8;F11R;MAPK9;MAPK10;MAPK11;MAPK13;IKBKB;ATP6V1F;ATP6V0A4;CASP3;ATP6V0A2;ATP6V0D1;NFKB1;RAC1;NFKBIA;JAM2;IKBKG;MAPK8;MAPK14;MAPK12;EGFR;RELA;ATP6V0E2;ATP6V1H;ATP6V1E2;PTPRZ1;ATP6V0D2;MAP3K14;ATP6V0E1;ATP6V1C2;ADAM10;TJP1;MET;CSK;SRC;TCIRG1;IGSF5;PAK1;GIT1;ATP6V1D;ATP6V1A;PLCG1;PLCG2…
KEGG_RIG_I_LIKE_RECEPTOR_SIGNALING_PATHWAY	http://www.broadinstitute.org/gsea/msigdb/cards/KEGG_RIG_I_LIKE_RECEPTOR_SIGNALING_PATHWAY	40	0.384661	1.40856	0.0424528	0.172712	CASP10;CASP8;CXCL10;CHUK;TRIM25;TNF;IFNA5;IFNA4;IFNA2;ATG12;TBKBP1;FADD;SIKE1;IFNA1;RIPK1;IL8;MAPK9;IL12B;MAPK10;ISG15;MAPK11;MAP3K1;IL12A;MAPK13;IKBKB;MAP3K7;IFNA17;DAK;IFNA21;IFNA6;IFNA7;IFNA8;IFNA10;OTUD5;IFNA13;IFNA14;IFNA16;DDX3X;IKBKE;NFKB1;NFKBIB;NFKBIA;IRF3;IFIH1;IKBKG;MAPK8;MAPK14;MAPK12;RELA;DDX3Y;IFNE;TRAF6;TRAF3;TRAF2;IFNB1;TANK;CYLD;TRADD;ATG5;DDX58;PIN1;MAVS;IFNK;DHX58;TBK1;TMEM173;…
KEGG_NOD_LIKE_RECEPTOR_SIGNALING_PATHWAY	http://www.broadinstitute.org/gsea/msigdb/cards/KEGG_NOD_LIKE_RECEPTOR_SIGNALING_PATHWAY	27	0.413927	1.39125	0.0721154	0.18079	TRIP6;CASP8;CHUK;TAB3;CXCL1;RIPK2;TNF;BIRC3;CCL2;XIAP;CCL5;NOD1;CARD6;CCL13;CCL11;CCL8;CARD8;CCL7;MEFV;IL8;MAPK9;MAPK10;MAPK11;ERBB2IP;MAPK13;CASP5;IKBKB;NOD2;MAP3K7;CASP1;CARD18;TNFAIP3;SUGT1;MAPK3;PSTPIP1;NFKB1;NFKBIB;NFKBIA;MAPK1;IKBKG;CARD9;MAPK8;MAPK14;MAPK12;IL18;RELA;PYDC1;TRAF6;HSP90AA1;PYCARD;TAB2;NLRC4;IL1B;HSP90B1;NLRP3;NLRP1;NAIP;BIRC2;CXCL2;HSP90AB1;TAB1;IL6
KEGG_SMALL_CELL_LUNG_CANCER	http://www.broadinstitute.org/gsea/msigdb/cards/KEGG_SMALL_CELL_LUNG_CANCER	51	0.363557	1.38194	0.0692308	0.178966	CASP9;MAX;E2F1;CHUK;LAMA1;RARB;PIAS3;FN1;BIRC3;XIAP;ITGA3;ITGA2B;COL4A6;PTK2;COL4A1;COL4A2;PTGS2;NOS2;COL4A4;RXRB;RXRG;IKBKB;RXRA;RB1;SKP2;AKT1;AKT2;PIAS2;ITGAV;LAMC2;ITGB1;AKT3;LAMB2;LAMB3;LAMC1;LAMA4;LAMA5;LAMB1;NFKB1;NFKBIA;MYC;PIK3R5;PIAS1;IKBKG;LAMB4;RELA;APAF1;CDKN1B;LAMA3;LAMA2;TRAF6;TRAF5;TRAF3;CDKN2B;TRAF2;FHIT;TRAF1;ITGA6;CCND1;PTEN;ITGA2;TRAF4;PIK3R3;BCL2;BCL2L1;BIRC2;CDK2;PIAS4;CDK4;L…
KEGG_REGULATION_OF_AUTOPHAGY	http://www.broadinstitute.org/gsea/msigdb/cards/KEGG_REGULATION_OF_AUTOPHAGY	25	0.402475	1.30201	0.129496	0.268181	ATG4A;ULK3;BECN1;IFNA5;IFNA4;IFNA2;GABARAPL1;ATG12;IFNG;IFNA1;ATG4B;PRKAA2;PRKAA1;GABARAPL2;PIK3C3;INS;ATG5;ULK1;PIK3R4;ATG7;IFNA17;IFNA21;IFNA6;IFNA7;IFNA8;IFNA10;IFNA13;IFNA14;ULK2;IFNA16;ATG4C;ATG4D;BECN1P1;ATG3;GABARAP
KEGG_PRION_DISEASES	http://www.broadinstitute.org/gsea/msigdb/cards/KEGG_PRION_DISEASES	21	0.399922	1.23767	0.188372	0.363045	NCAM2;EGR1;NCAM1;ELK1;NOTCH1;PRKX;C6;CCL5;C5;IL1B;SOD1;STIP1;MAP2K2;HSPA1A;MAP2K1;BAX;PRKACA;PRKACB;PRKACG;IL1A;HSPA5;PRNP;C9;C1QB;C1QA;LAMC1;C1QC;MAPK3;FYN;C8A;C7;IL6;C8G;C8B;MAPK1
KEGG_GLYCOSAMINOGLYCAN_BIOSYNTHESIS_CHONDROITIN_SULFATE	http://www.broadinstitute.org/gsea/msigdb/cards/KEGG_GLYCOSAMINOGLYCAN_BIOSYNTHESIS_CHONDROITIN_SULFATE	19	0.39259	1.17212	0.239336	0.47927	DSE;B3GALT6;CHPF;XYLT1;CHSY3;XYLT2;CHST14;B3GAT1;CHSY1;CHST11;CHPF2;CHST15;B4GALT7;CHST7;UST;CHST13;CSGALNACT2;B3GAT2;CSGALNACT1;CHST3;CHST12;B3GAT3
KEGG_NATURAL_KILLER_CELL_MEDIATED_CYTOTOXICITY	http://www.broadinstitute.org/gsea/msigdb/cards/KEGG_NATURAL_KILLER_CELL_MEDIATED_CYTOTOXICITY	65	0.286663	1.14	0.226415	0.534304	ZAP70;TNFSF10;ITGAL;PPP3R2;PPP3CC;PPP3R1;FCER1G;SH2D1B;HLA-G;BRAF;VAV1;SHC4;PRF1;VAV2;NRAS;CHP2;ITGB2;GZMB;NFAT5;FCGR3B;RAET1E;ULBP3;FCGR3A;CSF2;PIK3R5;NCR1;HCST;NCR2;NFATC4;NFATC3;KRAS;SHC3;CD247;RAET1L;HLA-E;PAK1;LCP2;KLRK1;PLCG1;PLCG2;PTK2B;NFATC2;NFATC1;LCK;SOS2;PTPN11;KLRC3;RAF1;PRKCB;KLRD1;SHC1;KLRC1;PRKCA;KLRC2;TNF;ICAM2;IFNA5;IFNA4;IFNA2;ICAM1;IFNA1;RAET1G;HLA-C;HLA-B;PTPN6;PRKCG;HLA-A;RA…
KEGG_PANCREATIC_CANCER	http://www.broadinstitute.org/gsea/msigdb/cards/KEGG_PANCREATIC_CANCER	27	0.333731	1.11049	0.284065	0.583251	CASP9;E2F1;STAT3;CHUK;RAF1;ARHGEF6;STAT1;RAD51;BAD;PGF;MAPK9;MAPK10;ERBB2;RAC2;BRCA2;TGFA;BRAF;RAC3;MAP2K1;IKBKB;RB1;JAK1;AKT1;AKT2;AKT3;SMAD3;MAPK3;SMAD4;NFKB1;RAC1;SMAD2;MAPK1;PIK3R5;IKBKG;MAPK8;EGFR;RELA;KRAS;CDKN2A;EGF;TGFB2;TGFB1;VEGFA;ARAF;VEGFC;VEGFB;TGFBR2;TGFBR1;TGFB3;CCND1;PIK3R3;RALB;BCL2L1;RALA;CDK4;FIGF;RALBP1;RALGDS;TP53;E2F3;E2F2;PIK3CA;PIK3CB;CDK6;PIK3CD;PLD1;PIK3CG;PIK3R1;CDC42;P…
KEGG_TOLL_LIKE_RECEPTOR_SIGNALING_PATHWAY	http://www.broadinstitute.org/gsea/msigdb/cards/KEGG_TOLL_LIKE_RECEPTOR_SIGNALING_PATHWAY	48	0.281845	1.07657	0.339572	0.647561	JUN;CD80;CD86;STAT1;TLR9;CCL3;MYD88;CCL5;MAP2K4;CCL4;LBP;RIPK1;TLR6;IKBKB;LY96;MAP3K8;MAP3K7;AKT1;AKT2;CD14;CTSK;AKT3;SPP1;IKBKE;NFKB1;NFKBIA;PIK3R5;TLR5;TIRAP;MAPK14;MAPK12;RELA;TRAF6;TRAF3;TOLLIP;CXCL11;TAB2;TLR7;TLR8;CXCL10;CASP8;TICAM1;CHUK;TNF;IFNA5;IFNA4;IFNA2;FADD;IFNA1;IRAK4;IL8;MAPK9;IL12B;MAPK10;MAPK11;MAP2K2;MAP2K3;IL12A;MAPK13;MAP2K1;MAP2K7;MAP2K6;IFNA17;IFNA21;IFNA6;IFNA7;IFNA8;IFNA1…
KEGG_ADHERENS_JUNCTION	http://www.broadinstitute.org/gsea/msigdb/cards/KEGG_ADHERENS_JUNCTION	30	0.322551	1.07603	0.325112	0.620912	MLLT4;LOC100418883;SORBS1;WAS;SNAI2;IGF1R;RHOA;CREBBP;LEF1;ACTN4;PTPN6;ACTN1;SNAI1;ERBB2;WASF2;RAC2;PTPRJ;WASL;LOC646821;RAC3;PTPRF;WASF1;MAP3K7;FGFR1;IQGAP1;SMAD3;MAPK3;TCF7;SMAD4;ACTG1;INSR;WASF3;CTNNA1;PTPRB;RAC1;TCF7L2;SMAD2;MAPK1;CSNK2A1;PVRL3;CSNK2A2;EP300;EGFR;VCL;CTNNA2;CTNNB1;CTNND1;FARP2;CSNK2B;TGFBR2;PTPRM;PVRL4;TGFBR1;ACTB;TJP1;MET;SSX2IP;SRC;NLK;TCF7L1;YES1;FER;BAIAP2;CTNNA3;LMO7;FYN…
KEGG_AUTOIMMUNE_THYROID_DISEASE	http://www.broadinstitute.org/gsea/msigdb/cards/KEGG_AUTOIMMUNE_THYROID_DISEASE	46	0.281729	1.07542	0.326969	0.596419	HLA-DOA;HLA-DOB;CD80;CD86;CD28;IFNA5;IFNA4;IFNA2;TSHR;TSHB;IFNA1;HLA-C;HLA-B;HLA-DMB;HLA-DMA;HLA-A;HLA-G;TG;CGA;IFNA17;IFNA21;IFNA6;IFNA7;PRF1;IFNA8;IFNA10;IFNA13;IFNA14;GZMB;IFNA16;TPO;IL10;CTLA4;HLA-DRB4;HLA-DRB5;HLA-DRB3;LOC652614;HLA-F;HLA-E;IL2;CD40LG;HLA-DPA1;CD40;HLA-DPB1;HLA-DQA1;HLA-DQA2;HLA-DQB1;FAS;FASLG;IL4;IL5;HLA-DRB1;HLA-DRA
KEGG_CYTOKINE_CYTOKINE_RECEPTOR_INTERACTION	http://www.broadinstitute.org/gsea/msigdb/cards/KEGG_CYTOKINE_CYTOKINE_RECEPTOR_INTERACTION	189	0.221411	1.03775	0.332344	0.674596	CCL26;TNFSF13;HGF;CCL3L1;TNFSF12;TNFRSF8;TNFSF10;CCL2;TNFSF8;TNFSF9;CCL3;TNFSF14;IL21R;CCL5;CCL4;CCL13;IL17RB;CCL11;CCL8;CCL7;TNFRSF17;TNFSF11;IL23A;CTF1;FLT1;CCL14;FLT3;CCL15;FLT3LG;FLT4;IL22;CD27;CCL18;CCL17;CCL20;CCL19;CCL21;CCL23;CCL22;TPO;CCL16;CSF2;CSF1R;TNFRSF13C;IL13RA1;CSF1;PRLR;PRL;TNFRSF14;IFNE;CCL24;CSF2RB;CSF2RA;TGFB2;TGFB1;CX3CL1;IL23R;XCL1;CXCL5;CXCL11;CXCL6;CCR2;CCL25;CSF3;TGFBR2;…
KEGG_JAK_STAT_SIGNALING_PATHWAY	http://www.broadinstitute.org/gsea/msigdb/cards/KEGG_JAK_STAT_SIGNALING_PATHWAY	104	0.235949	1.03746	0.377049	0.649501	STAT3;STAT4;STAT1;STAT2;PIAS3;TYK2;IL21R;CREBBP;SOCS5;IL23A;CTF1;STAM;SPRY4;IL22;JAK1;AKT1;AKT2;JAK3;JAK2;AKT3;STAT5B;STAT5A;TPO;STAT6;MYC;IL24;SPRED1;PIK3R5;CSF2;IL13RA2;PIAS1;IL13RA1;CNTF;PRLR;CNTFR;PRL;SOCS1;IFNE;CSF2RB;CSF2RA;IL23R;CSF3;SOCS3;CCND1;IL22RA2;CSH1;BCL2L1;CSF3R;PIAS4;CBLC;CLCF1;OSMR;IL20;CCND2;CCND3;SOS2;EPO;PTPN11;IL9R;MPL;SPRED2;IFNA5;IFNA4;IFNA2;IL28RA;SOCS2;IFNA1;CISH;PTPN6;I…
KEGG_STARCH_AND_SUCROSE_METABOLISM	http://www.broadinstitute.org/gsea/msigdb/cards/KEGG_STARCH_AND_SUCROSE_METABOLISM	21	0.331165	1.03182	0.400966	0.641811	ENPP3;GCK;ENPP1;AMY2B;UGT2B28;PGM2;UXS1;UGDH;MGAM;GYS1;GYS2;HK2;HK3;HK1;GBA3;GUSB;TREH;AMY1A;AMY1B;AMY1C;AMY2A;UGT2B11;PYGB;PYGM;PYGL;UGT2A3;UGT1A4;UGT1A1;UGT1A3;UGT1A10;UGT1A8;UGT1A7;UGT1A6;PGM2L1;AGL;UGT1A5;SI;UGT2A1;GBE1;UGT1A9;G6PC2;GANC;G6PC;UGP2;PGM1;UGT2B10;UGT2B7;UGT2B4;GAA;GPI;UGT2B17;UGT2B15
KEGG_OXIDATIVE_PHOSPHORYLATION	http://www.broadinstitute.org/gsea/msigdb/cards/KEGG_OXIDATIVE_PHOSPHORYLATION	53	0.266244	1.02416	0.4	0.638768	ATP6V1G1;UQCR10;NDUFA5;NDUFA4;COX6CP3;PPA2;ATP5J2;NDUFS7;CYTB;ATP6V0A1;ATP6V1G2;ATP6V0B;ATP5O;COX2;COX1;ATP6AP1;COX8C;COX3;COX5B;COX4I1;ATP6V0A4;ATP12A;ATP6;ATP8;ATP5H;NDUFA2;NDUFA3;NDUFA1;LOC100133737;ATP5G1P5;UQCRQ;ATP6V1H;ATP5D;LHPP;ATP6V0D2;COX7A2L;ATP5G3;ATP6V1C2;ATP5G2;ATP5G1;ATP5F1;ATP5E;COX5A;TCIRG1;UQCRHL;ATP4B;ATP6V1D;ATP4A;ATP5A1;ATP5J;ATP5I;SDHA;ATP6V1A;ATP6V1E1;NDUFA4L2;ATP6V1B2;ATP6…
KEGG_ANTIGEN_PROCESSING_AND_PRESENTATION	http://www.broadinstitute.org/gsea/msigdb/cards/KEGG_ANTIGEN_PROCESSING_AND_PRESENTATION	68	0.254055	1.00435	0.454315	0.669112	HLA-DOA;HLA-DOB;KLRC3;KLRD1;KLRC1;KLRC2;RFXAP;RFX5;IFNA5;IFNA4;IFNA2;IFNA1;LGMN;PSME3;CTSS;HLA-C;HLA-B;HLA-DMB;HLA-DMA;HLA-A;HSPA1L;HSPA1B;HSPA2;KIR2DS5;HLA-G;KIR3DL1;KIR3DL2;HSPA1A;RFXANK;CREB1;IFNA17;HSPA5;CD74;HSPA4;IFNA21;CTSL1;IFNA6;IFI30;IFNA7;IFNA8;IFNA10;IFNA13;CIITA;IFNA14;IFNA16;KIR2DL5A;HSPA6;HLA-DRB4;CD4;KIR2DL1;HLA-DRB5;LTA;KIR3DL3;HLA-DRB3;TAP2;KIR2DS4;TAPBP;CD8A;CD8B;TAP1;KIR2DS3;H…
KEGG_PYRIMIDINE_METABOLISM	http://www.broadinstitute.org/gsea/msigdb/cards/KEGG_PYRIMIDINE_METABOLISM	24	0.295076	0.960608	0.529412	0.76306	NT5C2;POLR2G;POLR2H;POLR2E;POLR2F;POLR2I;POLR2J;POLE3;TYMS;TXNRD1;NME6;POLR1D;PNPT1;POLR2K;DHODH;POLD3;POLR2L;NME1-NME2;POLA2;UPRT;CANT1;NME4;NME1;NME2;NME3;POLR3C;POLR3G;POLR3F;NUDT2;PRIM1;PRIM2;NME5;POLD4;DTYMK;CTPS;POLA1;ENTPD8;POLE2;POLD1;POLD2;POLE;CAD;CMPK2;POLR1E;NT5C1A;POLR3A;DCTD;POLR2B;POLR2A;DCK;POLR2D;POLR2C;UCK1;UPB1;TXNRD2;CMPK1;POLR3K;RRM2B;PNP;POLR1B;UPP2;CTPS2;POLR2J2;CDA;NT5M;DU…
KEGG_CYSTEINE_AND_METHIONINE_METABOLISM	http://www.broadinstitute.org/gsea/msigdb/cards/KEGG_CYSTEINE_AND_METHIONINE_METABOLISM	24	0.289595	0.926975	0.575893	0.830873	AMD1;SRM;ADI1;AHCY;DNMT1;SDS;TRDMT1;DNMT3A;DNMT3B;LDHC;IL4I1;SMS;LDHB;ENOPH1;BHMT;GOT2;CDO1;APIP;GOT1;LDHAL6B;TAT;AHCYL1;MTAP;MAT2B;LDHA;MTR;CBS;MAT1A;AHCYL2;CTH;MAT2A;MPST;LDHAL6A;DNMT3L
KEGG_GALACTOSE_METABOLISM	http://www.broadinstitute.org/gsea/msigdb/cards/KEGG_GALACTOSE_METABOLISM	20	0.292473	0.887601	0.640553	0.907591	GCK;GALK1;GLB1;GALE;B4GALT1;PGM2;LALBA;PFKM;PFKL;MGAM;HK2;HK1;HK3;GALT;G6PC2;GLA;GANC;LCT;GALK2;G6PC;UGP2;PGM1;AKR1B1;B4GALT2;GAA;PFKP
KEGG_GLYCOSAMINOGLYCAN_BIOSYNTHESIS_HEPARAN_SULFATE	http://www.broadinstitute.org/gsea/msigdb/cards/KEGG_GLYCOSAMINOGLYCAN_BIOSYNTHESIS_HEPARAN_SULFATE	21	0.278485	0.869168	0.630588	0.927565	HS3ST5;EXT2;EXT1;NDST3;XYLT1;XYLT2;B3GAT1;NDST1;GLCE;HS3ST3B1;HS2ST1;HS6ST2;B3GAT3;HS3ST1;B3GALT6;HS3ST2;HS6ST1;HS3ST3A1;NDST2;NDST4;HS6ST3;B4GALT7;B3GAT2;EXTL1;EXTL2;EXTL3
KEGG_BLADDER_CANCER	http://www.broadinstitute.org/gsea/msigdb/cards/KEGG_BLADDER_CANCER	20	0.279102	0.860417	0.659722	0.921154	HRAS;E2F1;RAF1;EGFR;CDKN2A;KRAS;EGF;CDKN1A;TYMP;VEGFA;ARAF;VEGFC;VEGFB;PGF;IL8;CCND1;ERBB2;MMP2;MMP1;MAP2K2;RPS6KA5;BRAF;MMP9;MAP2K1;CDK4;MDM2;RB1;FIGF;RASSF1;TP53;E2F3;FGFR3;E2F2;NRAS;MAPK3;DAPK3;DAPK2;DAPK1;THBS1;MYC;CDH1;MAPK1
KEGG_ARRHYTHMOGENIC_RIGHT_VENTRICULAR_CARDIOMYOPATHY_ARVC	http://www.broadinstitute.org/gsea/msigdb/cards/KEGG_ARRHYTHMOGENIC_RIGHT_VENTRICULAR_CARDIOMYOPATHY_ARVC	64	0.212566	0.850549	0.78329	0.916844	CACNA2D1;CACNB1;LOC100418883;CACNB2;CACNB3;CACNB4;CACNG1;ITGA9;CACNG8;RYR2;JUP;LMNA;CACNG6;ATP2A2;CACNG7;ITGA4;ITGA3;ITGA2B;ITGA7;LEF1;ITGA5;EMD;ACTN4;ITGA11;DSC2;DSG2;ACTN1;DMD;CACNA2D3;CACNA1D;SLC8A1;LOC646821;CACNA1C;CACNA1F;ITGB3;CACNA2D2;CACNA1S;ITGB4;ITGB5;ITGB6;ITGB7;ITGAV;ITGB1;TCF7;ACTG1;CACNA2D4;PKP2;CTNNA1;CDH2;TCF7L2;ITGA10;SGCD;SGCG;SGCA;ITGA8;SGCB;CACNG2;CTNNA2;DAG1;CACNG3;CTNNB1;LA…
KEGG_NOTCH_SIGNALING_PATHWAY	http://www.broadinstitute.org/gsea/msigdb/cards/KEGG_NOTCH_SIGNALING_PATHWAY	27	0.258593	0.842965	0.703163	0.907732	HES5;DTX3;NOTCH4;DTX3L;NOTCH3;NOTCH2;EP300;HES1;NOTCH1;NUMB;PSEN2;PSEN1;PTCRA;SNW1;APH1A;KAT2A;ADAM17;RFNG;RBPJ;DTX1;CREBBP;DTX2;MAML1;CTBP2;NCOR2;CTBP1;DVL3;JAG2;DVL2;NUMBL;MAML2;KAT2B;DLL4;PSENEN;DLL3;DVL1;CIR1;DLL1;LFNG;JAG1;MAML3;HDAC1;HDAC2;NCSTN;DTX4;MFNG;RBPJL
KEGG_SPLICEOSOME	http://www.broadinstitute.org/gsea/msigdb/cards/KEGG_SPLICEOSOME	44	0.217335	0.812731	0.831754	0.946048	EFTUD2;LSM5;SF3A1;HNRNPA1L2;SF3B2;PRPF19;SNRNP27;HNRNPA3;LSM6;USP39;DDX42;NCBP1;SF3B1;MAGOH;CDC40;SF3B3;SRSF9;ACIN1;TXNL4A;TCERG1;U2AF2;RBM17;PRPF38B;THOC1;PLRG1;CCDC12;MAGOHB;HSPA8;LSM7;CHERP;NAA38;PQBP1;RBMX;LSM4;EIF4A3;SF3A3;DDX46;RBM25;PRPF40A;THOC3;NHP2L1;PRPF40B;LSM2;SRSF8;SF3A2;SMNDC1;BCAS2;NCBP2;PRPF8;LOC120364;THOC4;DDX39B;CWC15;DDX23;PRPF18;CDC5L;SF3B5;SNRNP40;PRPF31;SNW1;DHX15;WBP11;HN…
KEGG_ERBB_SIGNALING_PATHWAY	http://www.broadinstitute.org/gsea/msigdb/cards/KEGG_ERBB_SIGNALING_PATHWAY	37	0.209425	0.74011	0.889401	1	JUN;SOS2;PAK3;RAF1;PRKCB;BTC;SHC1;PRKCA;ELK1;NRG1;PAK2;MTOR;PAK4;MAP2K4;EIF4EBP1;BAD;PRKCG;NRG3;MAPK9;ERBB4;MAPK10;PTK2;ERBB2;ERBB3;MAP2K2;TGFA;BRAF;MAP2K1;MAP2K7;ABL1;NRG2;AKT1;ABL2;AKT2;SHC4;RPS6KB1;RPS6KB2;AKT3;NRAS;GRB2;AREG;STAT5B;MAPK3;STAT5A;PAK6;SOS1;MYC;MAPK1;NCK1;PIK3R5;NRG4;HRAS;MAPK8;EGFR;GSK3B;CBLB;KRAS;CBL;SHC3;CDKN1B;CDKN1A;EGF;EREG;ARAF;NCK2;PAK7;SRC;PIK3R3;CAMK2A;CAMK2B;CAMK2D;CA…
KEGG_HEDGEHOG_SIGNALING_PATHWAY	http://www.broadinstitute.org/gsea/msigdb/cards/KEGG_HEDGEHOG_SIGNALING_PATHWAY	24	0.218517	0.70653	0.914153	1	CSNK1A1L;HHIP;PTCH2;GAS1;WNT3A;ZIC2;WNT9B;WNT9A;LRP2;CSNK1G1;WNT2B;WNT11;WNT10B;IHH;SMO;WNT10A;WNT4;CSNK1G3;SHH;WNT1;CSNK1D;RAB23;CSNK1A1;CSNK1G2;CSNK1E;BMP8A;GSK3B;WNT7A;BTRC;WNT7B;WNT8A;WNT8B;WNT2;WNT3;PRKX;WNT5A;WNT6;FBXW11;STK36;WNT5B;GLI1;DHH;PRKACA;PRKACB;SUFU;BMP4;PRKACG;BMP2;GLI2;BMP7;GLI3;PTCH1;BMP8B;WNT16;BMP5;BMP6
KEGG_PARKINSONS_DISEASE	http://www.broadinstitute.org/gsea/msigdb/cards/KEGG_PARKINSONS_DISEASE	31	0.207001	0.697483	0.915212	1	UQCR10;NDUFA5;NDUFA4;COX6CP3;UBE2L6;NDUFS7;CYTB;COX2;ATP5O;COX1;COX8C;COX3;LOC729317;COX5B;COX4I1;ATP6;UCHL1;ATP8;ATP5H;NDUFA2;NDUFA3;NDUFA1;LOC100133737;SNCAIP;APAF1;SEPT5;UBE2G2;UBE2G1;ATP5G1P5;VDAC1;VDAC2;VDAC3;UBE2J2;UQCRQ;ATP5D;UBE2L3;COX7A2L;ATP5G3;ATP5G2;ATP5G1;ATP5F1;ATP5E;COX5A;UBA7;UBA1;SLC25A6;UQCRHL;SLC25A5;ATP5A1;SLC25A4;ATP5J;CYCS;SDHA;SLC18A1;SLC18A2;NDUFA4L2;TH;SLC25A31;CASP9;COX8…
KEGG_NON_SMALL_CELL_LUNG_CANCER	http://www.broadinstitute.org/gsea/msigdb/cards/KEGG_NON_SMALL_CELL_LUNG_CANCER	22	0.218363	0.681476	0.929224	1	CASP9;SOS2;E2F1;PRKCB;RAF1;PRKCA;RARB;BAD;PRKCG;ERBB2;MAP2K2;TGFA;BRAF;MAP2K1;RXRB;PDPK1;RXRG;RB1;RXRA;RASSF1;AKT1;AKT2;NRAS;AKT3;GRB2;MAPK3;SOS1;MAPK1;PIK3R5;HRAS;EGFR;KRAS;CDKN2A;EGF;RASSF5;FHIT;STK4;ARAF;CCND1;PIK3R3;FOXO3;CDK4;TP53;E2F3;E2F2;PIK3CA;PIK3CB;CDK6;PIK3CD;PLCG1;PLCG2;PIK3CG;PIK3R1;PIK3R2
KEGG_RNA_DEGRADATION	http://www.broadinstitute.org/gsea/msigdb/cards/KEGG_RNA_DEGRADATION	36	0.189846	0.678909	0.964912	0.993189	LSM5;MPHOSPH6;SKIV2L2;PATL1;EXOSC4;PNPT1;EXOSC2;SKIV2L;XRN2;EXOSC5;TTC37;LSM6;EXOSC3;EXOSC1;EDC4;CNOT3;CNOT2;XRN1;PARN;C1D;PAPOLA;DDX6;DCP1A;ZCCHC7;ENO1;CNOT4;CNOT7;PAPD7;EXOSC8;C1DP3;HSPA9;LSM1;CNOT6L;EXOSC6;LSM7;NAA38;RQCD1;LSM4;CNOT1;CNOT10;EXOSC7;LSM3;DIS3;ENO3;ENO2;CNOT6;C1DP2;LSM2;DCP2;HSPD1;EXOSC9;EXOSC10;EDC3;DCPS;PAPOLB;DCP1B;WDR61;CNOT8;PAPOLG
KEGG_GLYCEROPHOSPHOLIPID_METABOLISM	http://www.broadinstitute.org/gsea/msigdb/cards/KEGG_GLYCEROPHOSPHOLIPID_METABOLISM	32	0.196126	0.668085	0.953658	0.976571	PEMT;PLA2G15;GPD1;GPD1L;LPGAT1;GPAM;MBOAT2;MBOAT7;CHAT;LPCAT1;PTDSS1;ACHE;PLA2G3;DGKZ;ETNK1;DGKE;DGKD;PCYT1A;DGKH;JMJD7-PLA2G4B;CHPT1;MBOAT1;PLA2G6;PLA2G2E;PLA2G10;LPCAT3;PLA2G2A;ETNK2;PLA2G4A;PLA2G5;PLA2G12B;PLA2G4B;PTDSS2;PLA2G2F;PCYT2;CDS1;AGPAT3;AGPAT4;PGS1;LYPLA1;PLA2G1B;C17orf48;CDIPT;DGKQ;CDS2;DGKB;DGKG;PPAP2B;DGKA;DGKI;PHOSPHO1;LCLAT1;TAZ;AGPAT9;GNPAT;LPCAT4;PLA2G4E;AGPAT6;CHKA;PPAP2A;PPA…
KEGG_BASAL_CELL_CARCINOMA	http://www.broadinstitute.org/gsea/msigdb/cards/KEGG_BASAL_CELL_CARCINOMA	26	0.193767	0.641322	0.960591	0.968016	HHIP;FZD1;APC2;FZD4;FZD6;PTCH2;FZD7;FZD8;LEF1;FZD9;WNT3A;DVL3;WNT9B;DVL2;WNT9A;FZD3;DVL1;WNT2B;WNT11;WNT10B;SMO;AXIN1;WNT4;WNT10A;AXIN2;TCF7;TCF7L2;SHH;WNT1;GSK3B;WNT7A;WNT7B;WNT8A;WNT8B;WNT2;WNT3;WNT5A;CTNNB1;WNT6;STK36;FZD10;WNT5B;FZD5;GLI1;TCF7L1;BMP4;SUFU;APC;BMP2;GLI2;PTCH1;GLI3;WNT16;TP53;FZD2
KEGG_METABOLISM_OF_XENOBIOTICS_BY_CYTOCHROME_P450	http://www.broadinstitute.org/gsea/msigdb/cards/KEGG_METABOLISM_OF_XENOBIOTICS_BY_CYTOCHROME_P450	48	-0.631269	-2.24458	0	0	CYP2F1;CYP2E1;AKR1C4;EPHX1;CYP3A5;UGT2B28;CYP3A4;GSTP1;GSTT2;GSTT1;AKR1C3;GSTZ1;CYP2C18;ADH1B;CYP2S1;ADH1C;ADH4;ADH5;GSTO1;ADH1A;GSTA5;MGST2;MGST1;MGST3;GSTA3;GSTM1;UGT2B11;CYP2C9;GSTA4;CYP2C19;GSTM4;CYP2C8;GSTM3;CYP2B6;GSTM2;UGT2A3;UGT1A4;UGT1A1;CYP3A7;UGT1A3;GSTM5;UGT1A10;UGT1A8;UGT1A7;GSTA1;UGT1A6;GSTA2;ALDH3A1;UGT1A5;GSTK1;AKR1C2;AKR1C1;CYP1A1;ADH7;CYP1A2;CYP1B1;ADH6;UGT2A1;ALDH1A3;ALDH3B1;AL…
KEGG_DRUG_METABOLISM_CYTOCHROME_P450	http://www.broadinstitute.org/gsea/msigdb/cards/KEGG_DRUG_METABOLISM_CYTOCHROME_P450	48	-0.629156	-2.23437	0	0	CYP2E1;CYP3A5;UGT2B28;CYP3A4;GSTP1;GSTT2;GSTT1;GSTZ1;CYP2C18;CYP2D6;ADH1B;FMO4;ADH1C;ADH4;ADH5;GSTO1;ADH1A;GSTA5;MGST2;MGST1;FMO1;FMO2;MGST3;FMO3;GSTA3;GSTM1;UGT2B11;CYP2C9;FMO5;GSTA4;CYP2C19;GSTM4;CYP2C8;GSTM3;CYP2B6;GSTM2;UGT2A3;CYP2A13;UGT1A4;UGT1A1;CYP3A7;UGT1A3;GSTM5;UGT1A10;UGT1A8;UGT1A7;GSTA1;UGT1A6;MAOB;GSTA2;MAOA;AOX1;ALDH3A1;UGT1A5;GSTK1;CYP2A6;CYP2A7;ADH7;CYP1A2;ADH6;UGT2A1;ALDH1A3;ALD…
KEGG_GLUTATHIONE_METABOLISM	http://www.broadinstitute.org/gsea/msigdb/cards/KEGG_GLUTATHIONE_METABOLISM	37	-0.602608	-2.03224	0	0.00237165	SRM;GGT1;GSTP1;GSTT2;GSTT1;GSTZ1;RRM2B;SMS;PGD;GSTO1;GSTA5;MGST2;LAP3;MGST1;MGST3;GSTA3;GSTM1;GPX7;GSTA4;GPX6;GSTM4;GGCT;GSTM3;GSTM2;GSTM5;GSTA1;GSTA2;GSR;GSS;RRM1;RRM2;GCLC;GSTK1;GPX5;TXNDC12;GPX1;GPX2;GPX3;IDH2;GPX4;IDH1;OPLAH;GCLM;GGT6;ANPEP;GGT7;GSTO2;GGT5;G6PD;ODC1
KEGG_RETINOL_METABOLISM	http://www.broadinstitute.org/gsea/msigdb/cards/KEGG_RETINOL_METABOLISM	36	-0.537035	-1.81586	0.00165837	0.0325773	RPE65;CYP3A5;UGT2B28;CYP4A11;CYP3A4;RDH8;DHRS3;CYP2C18;ADH1B;ADH1C;ADH4;ADH5;DGAT2;ADH1A;BCMO1;RDH10;CYP26A1;UGT2B11;CYP2C9;AWAT2;CYP26C1;CYP2C19;CYP2C8;CYP2B6;UGT2A3;CYP2A13;UGT1A4;CYP3A7;UGT1A1;UGT1A3;CYP26B1;DHRS9;UGT1A10;DGAT1;UGT1A8;UGT1A7;UGT1A6;ALDH1A1;RETSAT;RDH12;LRAT;RDH11;UGT1A5;CYP2A6;CYP2A7;CYP4A22;DHRS4;CYP1A1;CYP1A2;ADH7;ADH6;UGT2A1;ALDH1A2;CYP3A43;DHRS4L2;RDH16;UGT1A9;RDH5;UGT2B10…
KEGG_VASOPRESSIN_REGULATED_WATER_REABSORPTION	http://www.broadinstitute.org/gsea/msigdb/cards/KEGG_VASOPRESSIN_REGULATED_WATER_REABSORPTION	32	-0.555267	-1.80535	0	0.0293109	ADCY9;ADCY6;DYNLL2;DYNC1LI2;VAMP2;DCTN6;CREB3L4;AQP4;PRKX;RAB11A;DYNLL1;DCTN2;AQP3;CREB3L1;ADCY3;CREB3;RAB5B;AVPR2;RAB5A;CREB3L3;NSF;DCTN5;AVP;CREB3L2;RAB11B;STX4;PRKACA;PRKACB;PRKACG;CREB1;GNAS;DYNC2H1;DYNC1H1;DCTN4;DYNC1I2;DCTN1;DYNC1I1;CREB5;AQP2;DYNC2LI1;ARHGDIA;ARHGDIB;DYNC1LI1;RAB5C
KEGG_NITROGEN_METABOLISM	http://www.broadinstitute.org/gsea/msigdb/cards/KEGG_NITROGEN_METABOLISM	22	-0.600357	-1.7705	0.0071048	0.0378474	CA5A;CA5B;CA6;CA12;CA7;GLUD2;CA2;CPS1;CA3;CA4;GLS2;GLUL;CA8;CA14;GLUD1;CA9;CA1;GLS;AMT;HAL;ASNS;CA13;CTH
KEGG_BUTANOATE_METABOLISM	http://www.broadinstitute.org/gsea/msigdb/cards/KEGG_BUTANOATE_METABOLISM	29	-0.529987	-1.70296	0.00362319	0.0634866	AACS;PDHB;ALDH1B1;ACADS;PDHA1;ABAT;PDHA2;ALDH2;ACAT2;ACAT1;OXCT1;HADH;BDH1;HADHA;ACSM1;HMGCL;AKR1B10;ECHS1;ALDH9A1;GAD1;ALDH3A2;ACSM3;GAD2;ACSM4;HMGCS2;EHHADH;HMGCS1;ALDH7A1;ALDH5A1;BDH2;OXCT2;ACSM2A;ACSM5;L2HGDH
KEGG_ARACHIDONIC_ACID_METABOLISM	http://www.broadinstitute.org/gsea/msigdb/cards/KEGG_ARACHIDONIC_ACID_METABOLISM	34	-0.479757	-1.60322	0.00830565	0.151061	EPHX2;CYP2E1;ALOX5;CYP4A11;CYP2J2;GGT1;PLA2G3;AKR1C3;PTGIS;ALOX12B;CYP4F2;CYP2C18;PTGES2;ALOX15B;ALOX15;JMJD7-PLA2G4B;PLA2G6;PLA2G2E;PLA2G10;PLA2G2A;PLA2G4A;PLA2G5;PTGS2;PLA2G12B;PTGS1;PLA2G4B;PLA2G2F;ALOX12;CYP2C9;GPX7;GPX6;CYP2C19;CYP2C8;CBR1;CYP2B6;CBR3;CYP2U1;PLA2G1B;LTA4H;PTGES;GPX5;GPX1;CYP4A22;GPX2;GPX3;GPX4;CYP4F3;PLA2G4E;LTC4S;GGT6;GGT7;GGT5;HPGDS;PLA2G2C;PTGDS;PLA2G2D;PLA2G12A;TBXAS1
KEGG_ALDOSTERONE_REGULATED_SODIUM_REABSORPTION	http://www.broadinstitute.org/gsea/msigdb/cards/KEGG_ALDOSTERONE_REGULATED_SODIUM_REABSORPTION	21	-0.533109	-1.59209	0.0158172	0.150137	PIK3R5;SFN;NR3C2;PRKCB;PRKCA;FXYD4;KRAS;FXYD2;IGF1;SCNN1G;SCNN1B;SCNN1A;ATP1B2;KCNJ1;ATP1B3;ATP1A4;ATP1B1;NEDD4L;INS;PRKCG;PIK3R3;HSD11B2;HSD11B1;SLC9A3R2;PDPK1;ATP1A1;IRS2;ATP1A3;ATP1A2;PIK3CA;PIK3CB;PIK3CD;MAPK3;IRS1;SGK1;ATP1B4;INSR;PIK3CG;IRS4;PIK3R1;PIK3R2;MAPK1
KEGG_PROXIMAL_TUBULE_BICARBONATE_RECLAMATION	http://www.broadinstitute.org/gsea/msigdb/cards/KEGG_PROXIMAL_TUBULE_BICARBONATE_RECLAMATION	15	-0.573357	-1.54989	0.0314685	0.194305	SLC25A10;GLUD2;PCK2;CA2;CA4;PCK1;GLS2;FXYD2;MDH1;SLC38A3;ATP1A1;GLUD1;ATP1A3;SLC4A4;ATP1A2;GLS;ATP1B2;ATP1B3;ATP1A4;ATP1B1;AQP1;ATP1B4;SLC9A3
KEGG_TYROSINE_METABOLISM	http://www.broadinstitute.org/gsea/msigdb/cards/KEGG_TYROSINE_METABOLISM	28	-0.48167	-1.52885	0.0309278	0.207021	MAOB;MAOA;HPD;AOX1;AOC2;TYR;HGD;METTL6;ALDH3A1;COMT;AOC3;WBSCR22;IL4I1;GSTZ1;DDC;ADH7;DBH;ADH6;METTL2B;ADH1B;ALDH1A3;ADH1C;ALDH3B1;ADH4;ALDH3B2;ADH5;HEMK1;ADH1A;GOT2;LCMT2;TRMT11;GOT1;TYRP1;TAT;MIF;NAT6;PNMT;DCT;LCMT1;TPO;TH;FAH
KEGG_FATTY_ACID_METABOLISM	http://www.broadinstitute.org/gsea/msigdb/cards/KEGG_FATTY_ACID_METABOLISM	41	-0.434955	-1.48919	0.0241935	0.258166	CPT1A;CPT1C;ACADS;ALDH1B1;ACADSB;ACADL;ALDH2;ACADM;CYP4A11;ACAT2;ACADVL;ACAT1;ACAA2;HADH;HADHB;HADHA;CYP4A22;ADH7;ADH6;ACSL6;ADH1B;ADH1C;ADH4;ECHS1;ADH5;ALDH9A1;ALDH3A2;ACSL5;ADH1A;EHHADH;GCDH;ALDH7A1;ACOX3;ACSL1;ACAA1;CPT2;CPT1B;ACOX1;ECI2;ECI1;ACSL3;ACSL4
KEGG_ABC_TRANSPORTERS	http://www.broadinstitute.org/gsea/msigdb/cards/KEGG_ABC_TRANSPORTERS	42	-0.41859	-1.46814	0.0319865	0.274015	ABCA7;ABCG4;ABCD1;ABCC12;ABCA1;TAP2;ABCA6;TAP1;ABCA5;ABCB8;ABCA10;ABCD4;ABCA3;ABCB11;ABCD3;ABCA2;ABCC2;ABCC11;ABCC6;ABCC3;ABCC9;ABCG2;ABCC4;ABCC5;ABCA12;ABCG1;ABCB4;CFTR;ABCB1;ABCC1;ABCD2;ABCB6;ABCB7;ABCA8;ABCA4;ABCC8;ABCC10;ABCB10;ABCB9;ABCA13;ABCA9;ABCB5;ABCG5;ABCG8
KEGG_PROPANOATE_METABOLISM	http://www.broadinstitute.org/gsea/msigdb/cards/KEGG_PROPANOATE_METABOLISM	24	-0.481032	-1.45785	0.0454545	0.27397	ACSS2;ALDH1B1;ABAT;LOC283398;ALDH2;ACADM;ACAT2;ACAT1;LDHC;MCEE;HADHA;ALDH6A1;ACSS1;LDHB;ECHS1;ALDH9A1;ALDH3A2;PCCB;HIBCH;EHHADH;PCCA;ALDH7A1;LDHAL6B;SUCLG1;MLYCD;LDHA;SUCLA2;ACACB;MUT;SUCLG2;ACACA;ACSS3;LDHAL6A
KEGG_STEROID_HORMONE_BIOSYNTHESIS	http://www.broadinstitute.org/gsea/msigdb/cards/KEGG_STEROID_HORMONE_BIOSYNTHESIS	30	-0.455126	-1.45533	0.0403361	0.260169	SRD5A3;AKR1C4;CYP3A5;HSD3B2;UGT2B28;HSD3B1;COMT;SULT2B1;CYP3A4;CYP7A1;CYP11A1;AKR1C3;HSD11B2;SULT1E1;HSD11B1;HSD17B2;HSD17B3;CYP21A2;HSD17B1;CYP19A1;CYP17A1;CYP11B2;CYP11B1;HSD17B6;HSD17B7;UGT2B11;UGT2A3;UGT1A4;CYP3A7;UGT1A1;UGT1A3;UGT1A10;UGT1A8;UGT1A7;UGT1A6;UGT1A5;HSD17B8;AKR1C2;AKR1C1;CYP1A1;CYP1B1;STS;UGT2A1;SRD5A2;SRD5A1;CYP3A43;CYP7B1;UGT1A9;AKR1D1;HSD17B12;UGT2B10;UGT2B7;UGT2B4;UGT2B17;UG…
KEGG_ARGININE_AND_PROLINE_METABOLISM	http://www.broadinstitute.org/gsea/msigdb/cards/KEGG_ARGININE_AND_PROLINE_METABOLISM	29	-0.454342	-1.44833	0.0446429	0.256039	SRM;ADC;GLUD2;GLS2;ARG1;ARG2;GLUD1;GLS;ASL;CKMT1A;P4HA2;SMS;CKB;NOS3;NOS2;NOS1;GOT2;GLUL;P4HA1;ABP1;ALDH7A1;LAP3;AGMAT;GOT1;PYCR1;ASS1;ALDH18A1;SAT1;NAGS;DAO;AMD1;MAOB;MAOA;CPS1;P4HA3;ALDH1B1;GATM;ALDH2;OTC;PRODH2;OAT;CKM;ACY1;SAT2;ALDH9A1;ALDH3A2;CKMT1B;PYCRL;GAMT;PRODH;ALDH4A1;CKMT2;PYCR2;ODC1
KEGG_TYPE_II_DIABETES_MELLITUS	http://www.broadinstitute.org/gsea/msigdb/cards/KEGG_TYPE_II_DIABETES_MELLITUS	21	-0.49138	-1.44705	0.0545455	0.242831	PIK3R5;GCK;MAPK8;TNF;MAFA;SOCS1;SLC2A4;SLC2A2;MTOR;SOCS2;SOCS3;INS;PRKCD;PRKCE;MAPK9;HK2;CACNA1A;MAPK10;HK3;HK1;PIK3R3;CACNA1D;CACNA1E;CACNA1B;PDX1;CACNA1C;ADIPOQ;IKBKB;IRS2;ABCC8;SOCS4;PIK3CA;CACNA1G;PIK3CB;PIK3CD;PRKCZ;KCNJ11;MAPK3;IRS1;PKLR;INSR;PKM2;PIK3CG;IRS4;PIK3R1;PIK3R2;MAPK1
KEGG_FRUCTOSE_AND_MANNOSE_METABOLISM	http://www.broadinstitute.org/gsea/msigdb/cards/KEGG_FRUCTOSE_AND_MANNOSE_METABOLISM	15	-0.528327	-1.43067	0.0735552	0.258571	MPI;PMM2;PMM1;FBP2;PFKM;GMDS;PFKFB4;PFKL;MTMR6;TPI1;PHPT1;PFKFB3;FUK;PFKFB2;MTMR1;PFKFB1;AKR1B10;FPGT;KHK;FBP1;MTMR2;HK2;HK3;HK1;ALDOA;ALDOC;ALDOB;MTMR7;TSTA3;AKR1B1;SORD;GMPPA;PFKP;GMPPB
KEGG_CALCIUM_SIGNALING_PATHWAY	http://www.broadinstitute.org/gsea/msigdb/cards/KEGG_CALCIUM_SIGNALING_PATHWAY	100	-0.351727	-1.42975	0.0172684	0.246212	CALM2;PTGFR;BST1;PTGER1;F2R;CALM1;PTGER3;ATP2A1;OXTR;PPP3R2;P2RX4;TACR3;P2RX5;PPP3CC;ADRB3;ATP2A3;P2RX1;PPP3R1;ADRB2;ATP2A2;P2RX3;ADRB1;TACR1;TACR2;SPHK1;CCKAR;CCKBR;NTSR1;PDGFRB;LOC729317;SLC8A1;ITPR3;SLC8A3;PLCD3;EDNRA;P2RX7;CHP2;DRD1;DRD5;TRHR;EDNRB;PHKB;PHKA2;PHKA1;GNA15;GNA11;VDAC1;VDAC2;CHRM1;VDAC3;CHRM2;PRKX;PLN;BDKRB1;MYLK;PLCE1;CHRM3;ADCY3;CALML5;LTB4R2;ADCY2;ADCY1;BDKRB2;PDE1C;CYSLTR1;G…
KEGG_GLYCOSPHINGOLIPID_BIOSYNTHESIS_LACTO_AND_NEOLACTO_SERIES	http://www.broadinstitute.org/gsea/msigdb/cards/KEGG_GLYCOSPHINGOLIPID_BIOSYNTHESIS_LACTO_AND_NEOLACTO_SERIES	21	-0.483805	-1.41884	0.0654545	0.252246	B3GNT4;B3GNT2;ST3GAL6;B4GALT1;B3GNT5;FUT9;FUT7;FUT6;FUT5;FUT4;FUT3;FUT2;FUT1;B3GNT1;GCNT2;B3GNT3;B3GALT5;ABO;B4GALT3;B4GALT2;ST3GAL4;B4GALT4;ST3GAL3;B3GALT2;B3GALT1;ST8SIA1
KEGG_LONG_TERM_POTENTIATION	http://www.broadinstitute.org/gsea/msigdb/cards/KEGG_LONG_TERM_POTENTIATION	35	-0.410411	-1.35208	0.0856643	0.370488	GRM5;PLCB2;ADCY8;CALM2;PLCB1;RAF1;PRKCB;PLCB3;PRKCA;CALM1;PLCB4;RPS6KA6;PPP3R2;GRM1;PPP3CC;PPP3R1;CREBBP;PPP1R12A;PRKCG;GRIN1;GRIN2A;GRIN2B;MAP2K2;GRIN2C;BRAF;GRIN2D;ITPR3;CACNA1C;MAP2K1;GRIA2;GRIA1;RPS6KA2;RPS6KA3;NRAS;CHP2;PPP1R1A;PPP1CC;PPP1CA;PPP1CB;MAPK3;RPS6KA1;MAPK1;HRAS;ITPR1;EP300;ITPR2;KRAS;PRKX;ARAF;CALML5;ADCY1;RAP1A;RAPGEF3;CAMK4;CAMK2A;RAP1B;CAMK2B;CAMK2D;CAMK2G;PRKACA;GNAQ;PRKACB;P…
KEGG_INOSITOL_PHOSPHATE_METABOLISM	http://www.broadinstitute.org/gsea/msigdb/cards/KEGG_INOSITOL_PHOSPHATE_METABOLISM	21	-0.441937	-1.31479	0.141914	0.443019	PLCB2;PLCB1;INPP1;IPMK;PLCD1;PLCB3;PLCB4;MIOX;TPI1;INPP5A;INPP5B;INPP4A;INPPL1;SYNJ2;PIP4K2B;PLCD3;PIKFYVE;IMPA1;IMPA2;PIP5K1A;PIP5K1B;ISYNA1;INPP5J;INPP5K;SYNJ1;PLCD4;ITPKA;ITPKB;ITPK1;CDIPT;INPP4B;PLCE1;ALDH6A1;PIP5K1C;PIK3C3;PIK3C2B;PIK3C2G;PIP4K2A;PIK3C2A;PTEN;PIP4K2C;MINPP1;IPPK;PIK3CA;PIK3CB;PIK3CD;PLCG1;PLCG2;PLCZ1;PI4KB;PIK3CG;INPP5E;OCRL;PI4KA
KEGG_GLYCOLYSIS_GLUCONEOGENESIS	http://www.broadinstitute.org/gsea/msigdb/cards/KEGG_GLYCOLYSIS_GLUCONEOGENESIS	46	-0.371033	-1.3066	0.0862069	0.44668	ACSS2;GCK;PGK2;PGK1;PDHB;PDHA1;PDHA2;PGM2;TPI1;ACSS1;FBP1;ADH1B;HK2;ADH1C;HK1;HK3;ADH4;PGAM2;ADH5;PGAM1;ADH1A;ALDOC;ALDH7A1;LDHAL6B;PKLR;LDHAL6A;ENO1;PKM2;PFKP;BPGM;PCK2;PCK1;ALDH1B1;ALDH2;ALDH3A1;AKR1A1;FBP2;PFKM;PFKL;LDHC;GAPDH;ENO3;ENO2;PGAM4;ADH7;ADH6;LDHB;ALDH1A3;ALDH3B1;ALDH3B2;ALDH9A1;ALDH3A2;GALM;ALDOA;DLD;DLAT;ALDOB;G6PC2;LDHA;G6PC;PGM1;GPI
KEGG_PRIMARY_IMMUNODEFICIENCY	http://www.broadinstitute.org/gsea/msigdb/cards/KEGG_PRIMARY_IMMUNODEFICIENCY	23	-0.437735	-1.29655	0.132635	0.452832	ZAP70;CD4;TNFRSF13C;IKBKG;IL2RG;RFXAP;TAP2;RFX5;CD8A;CD8B;TAP1;ICOS;UNG;IL7R;ADA;CD40LG;CD40;AICDA;BTK;BLNK;CD19;RAG2;RAG1;CD3D;CD3E;RFXANK;AIRE;CD79A;TNFRSF13B;JAK3;IGLL1;CIITA;LCK;PTPRC;DCLRE1C
KEGG_CARDIAC_MUSCLE_CONTRACTION	http://www.broadinstitute.org/gsea/msigdb/cards/KEGG_CARDIAC_MUSCLE_CONTRACTION	51	-0.35727	-1.2831	0.101375	0.472281	CACNA2D1;CACNB1;COX8A;CACNB2;UQCR10;COX7C;CACNB3;CACNB4;CACNG1;COX6CP3;FXYD2;CACNG8;RYR2;CACNG6;ATP2A2;CACNG7;TPM2;CYTB;TPM1;ATP1B2;ATP1B3;ATP1A4;ATP1B1;COX2;COX7B;COX1;COX7A1;COX7A2;COX8C;COX6C;COX3;CACNA2D3;COX6B1;CACNA1D;SLC8A1;COX5B;SLC9A1;LOC644310;CACNA1C;TNNI3;CACNA1F;COX4I1;ATP1A1;CACNA2D2;CACNA1S;COX7B2;ATP1A3;TNNC1;ATP1A2;UQCRB;COX6A2;SLC9A6;TPM4;ACTC1;COX6A1;CACNA2D4;UQCRH;UQCRFS1;UQCR…
KEGG_MAPK_SIGNALING_PATHWAY	http://www.broadinstitute.org/gsea/msigdb/cards/KEGG_MAPK_SIGNALING_PATHWAY	127	-0.302939	-1.27976	0.0683507	0.462044	JUN;MEF2C;ELK4;ELK1;JUND;GADD45B;ZAK;STMN1;RRAS2;MAP3K5;MAP3K1;MAP3K3;MAP3K4;MAP3K7;MAP3K8;AKT1;AKT2;ARRB2;CD14;ARRB1;NRAS;DUSP16;CHP2;RASGRP3;NFKB2;NFKB1;MYC;NFATC4;MAPK14;FLNC;FLNA;KRAS;FLNB;PRKX;TRAF6;TGFB2;DUSP1;DUSP2;TGFB1;TRAF2;BDNF;TAB2;ECSIT;TGFBR2;DUSP7;TGFBR1;DUSP5;DUSP6;DUSP3;TGFB3;PLA2G4E;DUSP4;CACNG5;CACNG4;NF1;PLA2G12A;NFATC2;RASGRP4;MAP3K2;MAX;DUSP10;FGF9;FGF8;FGF7;FGF6;FGF5;FGF3;F…
KEGG_MELANOMA	http://www.broadinstitute.org/gsea/msigdb/cards/KEGG_MELANOMA	46	-0.357018	-1.26948	0.121262	0.471101	E2F1;RAF1;FGF9;HGF;FGF8;FGF7;IGF1;FGF6;FGF5;PDGFD;IGF1R;FGF3;FGF4;FGF1;FGF2;FGF21;BAD;PDGFRB;MAP2K2;BRAF;MAP2K1;MDM2;RB1;AKT1;AKT2;FGFR1;FGF14;FGF17;FGF16;AKT3;NRAS;FGF10;FGF11;FGF12;FGF13;MAPK3;FGF19;MAPK1;PIK3R5;FGF20;HRAS;EGFR;PDGFC;CDKN2A;KRAS;CDKN1A;EGF;FGF23;FGF18;ARAF;MET;CCND1;PTEN;PIK3R3;PDGFA;FGF22;PDGFB;PDGFRA;CDK4;TP53;E2F3;E2F2;PIK3CA;PIK3CB;CDK6;PIK3CD;MITF;PIK3CG;PIK3R1;PIK3R2;CDH1
KEGG_PYRUVATE_METABOLISM	http://www.broadinstitute.org/gsea/msigdb/cards/KEGG_PYRUVATE_METABOLISM	28	-0.390426	-1.25359	0.149047	0.496923	ACSS2;PCK2;ME3;GRHPR;PDHB;PCK1;PDHA1;ALDH1B1;PDHA2;HAGH;ALDH2;ACAT2;ACAT1;LDHC;LDHD;HAGHL;ACSS1;LDHB;ACYP2;ME1;ACYP1;ALDH9A1;ALDH3A2;ME2;DLD;MDH2;DLAT;MDH1;ALDH7A1;PC;GLO1;LDHAL6B;LDHA;ACACB;ACACA;PKLR;AKR1B1;LDHAL6A;PKM2;ACOT12
KEGG_HISTIDINE_METABOLISM	http://www.broadinstitute.org/gsea/msigdb/cards/KEGG_HISTIDINE_METABOLISM	21	-0.416966	-1.23724	0.18087	0.526741	CNDP1;MAOB;MAOA;ALDH1B1;ALDH2;METTL6;ALDH3A1;WBSCR22;HAL;HNMT;DDC;ACY3;ALDH1A3;METTL2B;ALDH3B1;ALDH3B2;ALDH9A1;ALDH3A2;HEMK1;LCMT2;UROC1;TRMT11;ABP1;ALDH7A1;FTCD;AMDHD1;ASPA;LCMT1;HDC
KEGG_GLYCINE_SERINE_AND_THREONINE_METABOLISM	http://www.broadinstitute.org/gsea/msigdb/cards/KEGG_GLYCINE_SERINE_AND_THREONINE_METABOLISM	21	-0.407106	-1.21794	0.202073	0.564663	ALAS1;ALAS2;GLYCTK;MAOB;AGXT2;MAOA;AOC2;GATM;SDS;AOC3;GNMT;SHMT1;GCAT;PHGDH;DMGDH;SHMT2;SRR;PSAT1;BHMT;GLDC;DLD;GAMT;PSPH;AGXT;SARDH;AMT;CHDH;CBS;CTH;PIPOX;DAO
KEGG_PURINE_METABOLISM	http://www.broadinstitute.org/gsea/msigdb/cards/KEGG_PURINE_METABOLISM	55	-0.327363	-1.2022	0.181672	0.593442	POLR2G;NT5C2;POLR2H;ENPP3;POLR2E;POLR2F;ENPP1;XDH;POLR2I;POLR2J;POLE3;ADSS;PRPS2;ADSL;NME6;POLR1D;PNPT1;POLR2K;PDE11A;POLD3;POLR2L;AK1;NME1-NME2;AK2;AK4;POLA2;CANT1;AMPD1;AMPD3;AMPD2;NME4;GUCY2D;NME1;ATIC;NME2;DGUOK;POLR3C;NME3;POLR3G;POLR3F;PRUNE;C17orf48;PDE4B;PDE4C;PDE3B;PDE4A;NUDT2;GMPR2;PDE6C;PDE6D;PDE4D;PDE6A;PRIM1;PRIM2;AK5;GMPR;NME5;PDE7B;PDE5A;POLD4;GUCY1A2;FHIT;ADCY3;ADCY2;ADCY1;POLA1;P…
KEGG_O_GLYCAN_BIOSYNTHESIS	http://www.broadinstitute.org/gsea/msigdb/cards/KEGG_O_GLYCAN_BIOSYNTHESIS	22	-0.406263	-1.19842	0.213084	0.5858	GALNT4;GALNTL2;GALNTL5;GALNT6;GALNT5;GALNTL1;GALNTL6;GALNT13;GCNT3;GALNT10;ST6GALNAC1;GALNT9;GALNT7;GCNT4;GALNT11;GCNT1;GALNT8;GALNT14;B3GNT6;C1GALT1;GALNTL4;GALNT12;GALNT2;GALNT3;WBSCR17;GALNT1;ST3GAL2;ST3GAL1;B4GALT5;C1GALT1C1
KEGG_B_CELL_RECEPTOR_SIGNALING_PATHWAY	http://www.broadinstitute.org/gsea/msigdb/cards/KEGG_B_CELL_RECEPTOR_SIGNALING_PATHWAY	29	-0.369671	-1.17312	0.230252	0.645285	JUN;SOS2;CHUK;RAF1;PRKCB;MALT1;CARD11;PPP3R2;PPP3CC;PPP3R1;PTPN6;INPP5D;DAPP1;RAC2;MAP2K2;RAC3;CD19;MAP2K1;VAV1;CD22;CD72;IKBKB;CD79A;AKT1;CD81;CR2;AKT2;CD79B;VAV2;AKT3;NRAS;CHP2;GRB2;RASGRP3;NFAT5;MAPK3;NFKB1;NFKBIB;RAC1;NFKBIA;SOS1;FCGR2B;NFKBIE;MAPK1;PIK3R5;IKBKG;HRAS;IFITM1;NFATC4;RELA;NFATC3;GSK3B;KRAS;SYK;BTK;PIK3R3;BLNK;PIK3AP1;PPP3CB;PPP3CA;LILRB3;PIK3CA;PIK3CB;PIK3CD;PLCG2;BCL10;NFATC2;F…
KEGG_PPAR_SIGNALING_PATHWAY	http://www.broadinstitute.org/gsea/msigdb/cards/KEGG_PPAR_SIGNALING_PATHWAY	42	-0.33794	-1.16753	0.24	0.64328	SLC27A5;SLC27A4;SORBS1;ACADL;CYP4A11;ACADM;APOA2;CD36;FADS2;APOA1;CYP7A1;SLC27A1;SCD;CYP8B1;UCP1;DBI;NR1H3;ACSL6;ME1;MMP1;GK;GK2;APOA5;RXRB;RXRG;PLTP;PDPK1;RXRA;ILK;APOC3;ACOX2;ACOX3;CYP27A1;OLR1;CPT2;ACAA1;CPT1B;ANGPTL4;SLC27A2;LPL;FABP1;CPT1A;PCK2;FABP4;CPT1C;FABP2;PCK1;SCP2;PPARA;AQP7;PLIN1;CYP4A22;FABP3;FABP5;FABP6;FABP7;ACSL5;ADIPOQ;SLC27A6;HMGCS2;EHHADH;UBC;PPARG;PPARD;ACSL1;SCD5;ACOX1;ACSL…
KEGG_NEUROACTIVE_LIGAND_RECEPTOR_INTERACTION	http://www.broadinstitute.org/gsea/msigdb/cards/KEGG_NEUROACTIVE_LIGAND_RECEPTOR_INTERACTION	172	-0.262415	-1.15089	0.170245	0.675304	PTGFR;PTGER2;PTGER1;PTGER4;PTGER3;CALCRL;TACR3;PTGIR;ADRB3;ADRB2;HRH4;ADRA2C;ADRB1;TACR1;ADRA2A;ADRA2B;TACR2;GPR35;THRB;THRA;PTH2R;PTH1R;PRSS3;PRSS2;NPY5R;PRSS1;CGA;NPY1R;NPY2R;RXFP1;MCHR1;LPAR4;DRD1;DRD2;DRD3;DRD4;DRD5;TRHR;NMUR2;SSTR2;SSTR3;SSTR1;PRLR;PRL;C5AR1;UTS2R;BDKRB1;BDKRB2;NPBWR2;NPBWR1;PRLHR;CSH1;NPFFR2;TAAR6;NTSR2;APLNR;NMUR1;GPR83;GABRQ;PLG;C3AR1;AGTR1;GALR1;AGTR2;SSTR5;SSTR4;ADCYAP1…
KEGG_BETA_ALANINE_METABOLISM	http://www.broadinstitute.org/gsea/msigdb/cards/KEGG_BETA_ALANINE_METABOLISM	18	-0.40676	-1.14866	0.285455	0.66328	CNDP1;SRM;ECHS1;ALDH9A1;ALDH3A2;GAD1;GAD2;AOC2;ALDH1B1;HIBCH;ABAT;EHHADH;ALDH2;ACADM;UPB1;ALDH7A1;AOC3;DPYS;DPYD;MLYCD;HADHA;SMS
KEGG_HEMATOPOIETIC_CELL_LINEAGE	http://www.broadinstitute.org/gsea/msigdb/cards/KEGG_HEMATOPOIETIC_CELL_LINEAGE	78	-0.294642	-1.14606	0.211509	0.653859	GP1BA;GP1BB;EPO;IL9R;CD33;TNF;GP9;ITGAM;CD34;CD36;GP5;ITGA4;ITGA3;KITLG;ITGA2B;FCGR1A;ITGA5;FCER2;GYPA;THPO;IL1R2;IL7R;MME;IL11RA;CD19;MS4A1;TFRC;CD22;KIT;FLT3;ITGB3;FLT3LG;IL1A;CR2;CD14;CR1;TPO;EPOR;IL11;CSF2;HLA-DRB4;CD4;CSF1R;HLA-DRB5;CSF1;HLA-DRB3;IL3RA;IL3;CD59;LOC652799;CD9;CD8A;CD8B;CD44;CD7;CD5;CSF2RA;CD55;DNTT;CSF3;IL1B;IL1R1;IL2RA;ITGA6;IL6R;ITGA2;ITGA1;CSF3R;IL7;CD37;CD2;CD3D;CD3E;CD38…
KEGG_PEROXISOME	http://www.broadinstitute.org/gsea/msigdb/cards/KEGG_PEROXISOME	40	-0.333546	-1.14052	0.26146	0.653112	EPHX2;XDH;BAAT;MVK;CAT;NUDT19;PMVK;PEX16;HAO2;FAR2;PRDX5;HMGCL;PHYH;DDO;ACSL6;AGPS;SOD1;SOD2;MPV17L;NOS2;HAO1;HSD17B4;CRAT;PAOX;ACOX2;PEX11G;ACOX3;AMACR;PEX5;MLYCD;ACOT8;ACAA1;SLC27A2;SLC25A17;MPV17;PIPOX;FAR1;DAO;ABCD1;DECR2;SCP2;HACL1;GSTK1;PEX1;NUDT12;ABCD4;ABCD3;PEX11B;PEX19;ECH1;IDH2;IDH1;DHRS4;GNPAT;PEX2;PXMP2;PEX26;PEX3;PEX6;PXMP4;PEX10;ABCD2;PEX7;ACSL5;PEX13;PEX12;EHHADH;PEX14;AGXT;PRDX1;…
KEGG_TYPE_I_DIABETES_MELLITUS	http://www.broadinstitute.org/gsea/msigdb/cards/KEGG_TYPE_I_DIABETES_MELLITUS	38	-0.340736	-1.13601	0.281961	0.650377	HLA-DRB4;HLA-DRB5;LTA;HLA-DOA;HLA-DOB;HLA-DRB3;CD80;CD86;CD28;TNF;ICA1;IFNG;LOC652614;PTPRN2;HLA-C;HLA-B;INS;IL1B;HLA-DMB;PTPRN;HLA-DMA;HLA-F;HLA-E;HLA-A;IL2;HLA-DPA1;IL12B;HLA-DPB1;GAD1;HLA-DQA1;HLA-G;HLA-DQA2;IL12A;CPE;HLA-DQB1;GAD2;IL1A;HSPD1;PRF1;FAS;FASLG;GZMB;HLA-DRB1;HLA-DRA
KEGG_MELANOGENESIS	http://www.broadinstitute.org/gsea/msigdb/cards/KEGG_MELANOGENESIS	57	-0.310842	-1.13191	0.259762	0.6459	CALM2;CALM1;TYR;CREB3L1;FZD1;FZD4;FZD6;FZD7;LEF1;CREBBP;CREB3;FZD8;FZD9;POMC;WNT9B;WNT9A;CREB1;WNT2B;WNT11;EDN1;WNT10B;NRAS;EDNRB;LOC652799;KRAS;PRKX;GNAI1;GNAI2;CALML5;ADCY3;ADCY2;ADCY1;CREB3L3;WNT5B;CAMK2A;CAMK2B;CAMK2D;CAMK2G;PRKACA;GNAQ;PRKACB;PRKACG;GNAS;GNAI3;WNT16;GNAO1;CALML3;DCT;CALM3;PLCB2;ADCY8;ADCY9;PLCB1;ADCY6;ADCY7;PRKCB;RAF1;PLCB3;PRKCA;PLCB4;ADCY5;CREB3L4;ASIP;KITLG;PRKCG;MC1R;WNT…
KEGG_PROSTATE_CANCER	http://www.broadinstitute.org/gsea/msigdb/cards/KEGG_PROSTATE_CANCER	54	-0.306441	-1.13143	0.245253	0.631847	CASP9;SOS2;E2F1;CHUK;RAF1;IGF1;CREB3L4;MTOR;CREB3L1;PDGFD;NKX3-1;IGF1R;GSTP1;CREB3;CREBBP;LEF1;BAD;INS;PDGFRB;ERBB2;MAP2K2;TGFA;BRAF;MAP2K1;FGFR2;PDPK1;IKBKB;MDM2;RB1;CREB1;AKT1;AKT2;FGFR1;AKT3;NRAS;GRB2;CREB5;MAPK3;TCF7;NFKB1;INSRR;NFKBIA;SOS1;TCF7L2;MAPK1;PIK3R5;IKBKG;HRAS;EP300;EGFR;RELA;PDGFC;GSK3B;KRAS;CDKN1B;EGF;CDKN1A;CTNNB1;HSP90AA1;ARAF;AR;CREB3L3;HSP90B1;SRD5A2;CREB3L2;CCND1;PTEN;PIK3R3…
KEGG_BIOSYNTHESIS_OF_UNSATURATED_FATTY_ACIDS	http://www.broadinstitute.org/gsea/msigdb/cards/KEGG_BIOSYNTHESIS_OF_UNSATURATED_FATTY_ACIDS	15	-0.420823	-1.12822	0.294326	0.625522	ACOT4;TECR;BAAT;ELOVL5;ELOVL6;ACOT2;YOD1;ELOVL2;FADS1;FADS2;ACOX3;PECR;SCD5;SCD;PTPLA;ACAA1;HADHA;ACOT1;ACOT7;ACOX1;HSD17B12;PTPLB
KEGG_ACUTE_MYELOID_LEUKEMIA	http://www.broadinstitute.org/gsea/msigdb/cards/KEGG_ACUTE_MYELOID_LEUKEMIA	21	-0.384833	-1.12698	0.291595	0.614727	SOS2;CHUK;STAT3;ZBTB16;RAF1;RARA;PML;JUP;MTOR;CEBPA;LEF1;EIF4EBP1;BAD;PIM2;MAP2K2;BRAF;MAP2K1;KIT;FLT3;SPI1;IKBKB;AKT1;AKT2;RPS6KB1;NRAS;AKT3;RPS6KB2;LOC652671;GRB2;STAT5B;MAPK3;TCF7;STAT5A;NFKB1;MYC;SOS1;TCF7L2;MAPK1;RUNX1;PIK3R5;IKBKG;HRAS;LOC652799;RUNX1T1;RELA;KRAS;LOC652346;CCNA1;ARAF;CCND1;PIK3R3;TCF7L1;PPARD;PIK3CA;PIK3CB;PIM1;PIK3CD;PIK3CG;PIK3R1;PIK3R2
KEGG_ALLOGRAFT_REJECTION	http://www.broadinstitute.org/gsea/msigdb/cards/KEGG_ALLOGRAFT_REJECTION	35	-0.336309	-1.12306	0.281667	0.611329	HLA-DRB4;HLA-DRB5;HLA-DOA;HLA-DOB;HLA-DRB3;CD80;CD86;CD28;TNF;IFNG;LOC652614;HLA-C;HLA-B;HLA-DMB;HLA-DMA;HLA-F;HLA-E;HLA-A;IL2;CD40LG;HLA-DPA1;CD40;IL12B;HLA-DPB1;HLA-DQA1;HLA-G;HLA-DQA2;IL12A;HLA-DQB1;PRF1;FAS;FASLG;GZMB;IL4;IL5;IL10;HLA-DRB1;HLA-DRA
KEGG_CHEMOKINE_SIGNALING_PATHWAY	http://www.broadinstitute.org/gsea/msigdb/cards/KEGG_CHEMOKINE_SIGNALING_PATHWAY	115	-0.270597	-1.11388	0.241433	0.623471	CCL26;STAT3;STAT1;STAT2;CCL3L1;CCL2;GNB4;CCL3;ADRBK2;ADRBK1;CCL5;CCL4;CX3CR1;CCL13;CCL11;CCL8;CCL7;CCL3L3;ROCK1;PTK2;BRAF;CXCL14;VAV1;CCL14;CCL15;IKBKB;AKT1;AKT2;JAK3;SHC4;DOCK2;JAK2;CCL18;GRK7;ARRB2;CCL17;ARRB1;CCL20;VAV2;CCL19;AKT3;NRAS;CCL21;CCL23;TIAM1;CCL22;GNG13;STAT5B;NFKB1;GRK1;NFKBIB;NFKBIA;CCL16;PIK3R5;RELA;GNG7;GNG5;KRAS;SHC3;FGR;GNB3;GNB2;CCL24;PRKX;GNG4;GNG3;GNAI1;GNG10;GNAI2;GNG11;G…
KEGG_VALINE_LEUCINE_AND_ISOLEUCINE_DEGRADATION	http://www.broadinstitute.org/gsea/msigdb/cards/KEGG_VALINE_LEUCINE_AND_ISOLEUCINE_DEGRADATION	36	-0.328965	-1.10712	0.316583	0.627314	AOX1;ALDH1B1;ACADS;ACADSB;ABAT;ALDH2;ACADM;ACAT2;HSD17B10;ACAT1;OXCT1;ACAA2;IL4I1;HADH;MCEE;HADHB;DBT;HADHA;ALDH6A1;HMGCL;IVD;BCKDHB;ACAD8;ECHS1;ALDH9A1;ALDH3A2;PCCB;HIBCH;DLD;HMGCS2;EHHADH;HMGCS1;PCCA;ALDH7A1;HIBADH;ACAA1;OXCT2;MUT;MCCC2;BCAT1;AUH;BCAT2;BCKDHA;MCCC1
KEGG_ALANINE_ASPARTATE_AND_GLUTAMATE_METABOLISM	http://www.broadinstitute.org/gsea/msigdb/cards/KEGG_ALANINE_ASPARTATE_AND_GLUTAMATE_METABOLISM	28	-0.34238	-1.09566	0.329966	0.644796	GLUD2;GFPT2;AGXT2;CPS1;GLS2;ABAT;ADSS;ADSL;GLUD1;GLS;ASL;IL4I1;GPT;GFPT1;GPT2;DDO;ADSSL1;ACY3;GAD1;GAD2;GOT2;AGXT;GLUL;NIT2;GOT1;ALDH4A1;CAD;ALDH5A1;ASS1;ASNS;PPAT;ASPA
KEGG_INSULIN_SIGNALING_PATHWAY	http://www.broadinstitute.org/gsea/msigdb/cards/KEGG_INSULIN_SIGNALING_PATHWAY	54	-0.30228	-1.08947	0.317726	0.647761	GCK;CALM2;PPARGC1A;ELK1;CALM1;EIF4E;EIF4EBP1;PRKAG2;FBP1;HK2;HK1;RHEB;BRAF;PDPK1;IKBKB;EXOC7;AKT1;SHC4;AKT2;NRAS;AKT3;PYGB;PYGM;ACACB;INPP5K;PYGL;ACACA;PIK3R5;PDE3B;PHKB;PHKA2;PHKA1;FLOT2;KRAS;SHC3;SOCS1;PRKX;PRKAB2;CALML5;PRKAB1;PRKAA2;PRKAA1;PDE3A;SOCS3;FOXO1;PRKACA;PRKACB;G6PC2;PRKACG;IRS2;CBLC;CALML3;FLOT1;CRK;SH2B2;CRKL;RHOQ;PRKAG1;PRKAR1A;PRKAR2A;PRKAR1B;CALM3;PTPN1;SOS2;RAF1;SHC1;PRKAR2B;T…
KEGG_T_CELL_RECEPTOR_SIGNALING_PATHWAY	http://www.broadinstitute.org/gsea/msigdb/cards/KEGG_T_CELL_RECEPTOR_SIGNALING_PATHWAY	44	-0.304659	-1.06132	0.371622	0.712128	JUN;ZAP70;MALT1;CD28;PDPK1;PPP3R2;PPP3CC;PPP3R1;PAK4;ICOS;VAV1;IKBKB;MAP3K8;MAP3K7;AKT1;AKT2;NRAS;AKT3;VAV2;CHP2;NFAT5;NFKB1;NFKBIB;NFKBIA;PAK6;NFKBIE;NCK1;CTLA4;CSF2;PIK3R5;CD4;NFATC4;MAPK14;MAPK12;NFATC3;RELA;KRAS;CD8A;CD8B;CD247;NCK2;MAP3K14;PAK7;CD3D;CD3E;PAK1;CD3G;CBLC;LCP2;PLCG1;NFATC2;NFATC1;LCK;CDC42;RASGRP1;SOS2;PAK3;CHUK;RAF1;TNF;CARD11;PAK2;RHOA;PTPN6;PDCD1;MAPK9;MAPK11;MAP2K2;PRKCQ;MA…
KEGG_CELL_ADHESION_MOLECULES_CAMS	http://www.broadinstitute.org/gsea/msigdb/cards/KEGG_CELL_ADHESION_MOLECULES_CAMS	93	-0.26456	-1.05756	0.361199	0.707499	CDH5;JAM3;CDH3;NLGN3;CDH4;CD80;NLGN1;CD86;CD28;CD274;PDCD1LG2;ITGA9;ITGAL;NRCAM;ITGAM;CD34;CD276;ICOSLG;CADM3;ITGA4;ICOS;SIGLEC1;CADM1;HLA-G;CLDN20;PECAM1;CD22;ITGB7;SELL;VCAM1;ITGAV;SELP;SPN;ITGB1;SELPLG;ITGB2;CDH2;JAM2;CTLA4;HLA-DRB4;CLDN18;CD4;HLA-DRB5;CNTN1;NLGN2;HLA-DRB3;NRXN3;ALCAM;SELE;CD8A;CD8B;CD6;CLDN17;L1CAM;ITGB8;MAG;VCAN;HLA-F;NFASC;HLA-E;NRXN1;HLA-DPA1;HLA-DPB1;HLA-DQA1;HLA-DQA2;HLA…
KEGG_AXON_GUIDANCE	http://www.broadinstitute.org/gsea/msigdb/cards/KEGG_AXON_GUIDANCE	49	-0.292747	-1.04591	0.39661	0.727512	UNC5B;PLXNB2;PPP3R2;PPP3CC;PPP3R1;PAK4;NGEF;SEMA4C;SEMA4A;PLXNC1;ROCK1;ABLIM3;PTK2;ROBO1;SLIT2;ROBO2;PLXNA1;ABL1;PLXNA2;PLXNB3;PLXNB1;SEMA3G;ITGB1;SEMA3F;NRAS;ROBO3;CHP2;NFAT5;SEMA6D;RHOD;PAK6;PLXNA3;NCK1;NFATC4;NTNG1;SEMA6A;NFATC3;KRAS;SRGAP3;L1CAM;CFL2;CFL1;GNAI1;UNC5A;GNAI2;RND1;NCK2;MET;SLIT1;SLIT3;PAK7;NTN1;PAK1;LRRC4C;SEMA3C;GNAI3;CXCL12;SEMA5A;NFATC2;NFATC1;DCC;CDC42;UNC5D;SRGAP2;SEMA6C;SE…
KEGG_HUNTINGTONS_DISEASE	http://www.broadinstitute.org/gsea/msigdb/cards/KEGG_HUNTINGTONS_DISEASE	75	-0.267421	-1.04057	0.379421	0.727962	POLR2G;POLR2H;POLR2E;UQCR10;POLR2F;NDUFA5;PPARGC1A;NDUFA4;POLR2I;COX6CP3;POLR2J;TAF4;NRF1;DCTN2;CREB3L1;NDUFS7;CYTB;CREBBP;CREB3;POLR2K;ATP5O;COX2;COX1;UCP1;CLTCL1;COX8C;DNALI1;POLR2L;COX3;LOC729317;COX5B;COX4I1;CREB1;HIP1;AP2A2;ATP6;AP2B1;DCTN4;ATP8;TAF4B;ATP5H;AP2A1;NDUFA2;NDUFA3;NDUFA1;DNAI1;LOC100133737;APAF1;ATP5G1P5;VDAC1;VDAC2;VDAC3;UQCRQ;ATP5D;DNAH1;BBC3;BDNF;COX7A2L;ATP5G3;ATP5G2;CREB3L3…
KEGG_REGULATION_OF_ACTIN_CYTOSKELETON	http://www.broadinstitute.org/gsea/msigdb/cards/KEGG_REGULATION_OF_ACTIN_CYTOSKELETON	124	-0.244197	-1.03006	0.38081	0.744254	LOC100418883;BRK1;FN1;ENAH;DIAPH1;SSH2;RRAS2;ITGA11;ROCK1;PTK2;MYL7;ARHGEF7;ARPC4;CD14;FGD3;ARPC5;MYL12A;NRAS;ARPC1B;ARPC3;TIAM1;SCIN;PAK6;PFN1;PFN2;PIK3R5;IQGAP3;KRAS;CFL2;CFL1;MYL2;MYLK;BDKRB1;MYL5;PIP5K1C;BDKRB2;CSK;MYL10;APC;PIP4K2C;MYH9;ARPC5L;MYH10;ARHGEF4;FGF9;FGF8;FGF7;FGF6;FGF5;WAS;PDGFD;FGF3;FGF4;FGF1;FGF2;FGD1;PPP1R12A;FGF21;ACTN4;ACTN1;MAP2K2;LOC646821;MAP2K1;ARHGEF12;FGFR2;FGFR4;FGFR…
KEGG_COLORECTAL_CANCER	http://www.broadinstitute.org/gsea/msigdb/cards/KEGG_COLORECTAL_CANCER	26	-0.330749	-1.01911	0.441026	0.762136	JUN;CASP9;RAF1;BIRC5;APC2;RHOA;LEF1;MSH6;BAD;MAPK9;MAPK10;RAC2;RAC3;BRAF;MLH1;MAP2K1;BAX;AKT1;CASP3;AKT2;AKT3;AXIN1;AXIN2;SMAD3;MAPK3;SMAD4;TCF7;RAC1;MYC;TCF7L2;SMAD2;MAPK1;PIK3R5;MAPK8;APPL1;GSK3B;KRAS;CTNNB1;TGFB2;TGFB1;ARAF;TGFBR2;TGFBR1;TGFB3;CCND1;PIK3R3;BCL2;TCF7L1;MSH2;APC;RALGDS;TP53;MSH3;PIK3CA;PIK3CB;CYCS;PIK3CD;FOS;PIK3CG;DCC;PIK3R1;PIK3R2
KEGG_RIBOSOME	http://www.broadinstitute.org/gsea/msigdb/cards/KEGG_RIBOSOME	47	-0.283045	-1.01795	0.414754	0.751546	RPL35;RPL23;RPL3;RPL3L;RPL31;RPL4;RPL5;RPL32;RPS10;RPL34;RPS11;RPS12;RPL36AL;RPS13;RPL35A;RPL37A;RPS15;RPL37;RPL38;RPL14;RPS15A;FAU;RPSA;RPS16;RPL27;RPS17;RPL26;RPL24;RPL29;RPL28;RPL27A;UBA52;RPL30;RPL36;RPS20;RPS19;RPS18;RPS4X;RSL24D1P11;RPS4Y1;RPS5;RPL22L1;RPL26L1;RPS6;RPLP2;RPL22;RPL23A;RPL18;RPL18A;RPL19;RPL21;RPS3A;RPL10A;RPS27L;RPS3;RPS2;MRPL13;RPL17;RPL15;RPL36A;RPL12;RPL13;RPL41;RPL10;RPL…
KEGG_N_GLYCAN_BIOSYNTHESIS	http://www.broadinstitute.org/gsea/msigdb/cards/KEGG_N_GLYCAN_BIOSYNTHESIS	26	-0.324905	-0.996589	0.464883	0.79734	ALG13;DOLPP1;RPN1;ALG14;MAN1B1;ALG3;B4GALT1;MGAT5;RPN2;STT3A;MGAT3;DAD1;MGAT2;ALG12;TUSC3;MAN1C1;DPM2;DPM1;GANAB;ALG1;MGAT4A;ALG10B;STT3B;MAN1A2;ALG10;ALG11;ALG8;ALG2;DPAGT1;RFT1;DPM3;DDOST;MGAT4B;ALG6;MAN2A2;MAN1A1;MAN2A1;ST6GAL1;B4GALT3;ALG5;B4GALT2;MGAT5B;ALG9;MOGS;FUT8;MGAT1
KEGG_RENAL_CELL_CARCINOMA	http://www.broadinstitute.org/gsea/msigdb/cards/KEGG_RENAL_CELL_CARCINOMA	28	-0.307376	-0.994522	0.466783	0.789218	JUN;SOS2;PAK3;PTPN11;RAF1;HGF;PAK2;SLC2A1;PAK4;CREBBP;TCEB1;TCEB2;PGF;MAP2K2;TGFA;BRAF;FLCN;MAP2K1;HIF1A;AKT1;ARNT2;AKT2;RAPGEF1;AKT3;NRAS;ARNT;CUL2;GRB2;MAPK3;ETS1;EGLN2;EGLN3;PAK6;RAC1;SOS1;MAPK1;PIK3R5;HRAS;EP300;EPAS1;KRAS;TGFB2;TGFB1;FH;VEGFA;ARAF;VEGFC;VEGFB;RBX1;MET;TGFB3;PAK7;RAP1A;PIK3R3;RAP1B;PDGFB;EGLN1;VHL;PAK1;FIGF;CRK;PIK3CA;PIK3CB;CRKL;PIK3CD;GAB1;PIK3CG;PIK3R1;CDC42;PIK3R2
KEGG_AMYOTROPHIC_LATERAL_SCLEROSIS_ALS	http://www.broadinstitute.org/gsea/msigdb/cards/KEGG_AMYOTROPHIC_LATERAL_SCLEROSIS_ALS	26	-0.320093	-0.9907	0.47449	0.785673	CASP9;TNF;CAT;PPP3R2;PPP3CC;PPP3R1;ALS2;BAD;CCS;MAP3K5;TOMM40L;GRIN1;GRIN2A;MAPK11;GRIN2B;SOD1;GRIN2C;BID;GRIN2D;MAP2K3;MAPK13;NOS1;BAX;NEFM;GRIA2;SLC1A2;NEFH;GRIA1;MAP2K6;TNFRSF1B;CASP1;CASP3;NEFL;TNFRSF1A;DAXX;CHP2;RAC1;MAPK14;MAPK12;APAF1;GPX1;RAB5A;BCL2;BCL2L1;PRPH2;PPP3CB;TP53;PPP3CA;PRPH;DERL1;CYCS;TOMM40;CHP
KEGG_APOPTOSIS	http://www.broadinstitute.org/gsea/msigdb/cards/KEGG_APOPTOSIS	47	-0.278065	-0.983399	0.491409	0.792089	CASP10;CASP9;CASP8;CASP7;CHUK;PRKAR2B;TNF;TNFSF10;BIRC3;XIAP;PPP3R2;PPP3CC;PPP3R1;MYD88;FADD;CFLAR;RIPK1;BAD;IRAK4;BID;BAX;IKBKB;CASP6;IL1A;AKT1;CASP3;AKT2;TNFRSF1A;AKT3;CHP2;ATM;ENDOG;NFKB1;NFKBIA;CAPN2;PIK3R5;IKBKG;CAPN1;IL3RA;IL3;RELA;ENDOD1;APAF1;PRKX;CSF2RB;TNFRSF10A;TRAF2;TNFRSF10D;NGF;TNFRSF10B;TNFRSF10C;MAP3K14;IL1RAP;IL1B;IRAK2;IL1R1;IRAK1;TRADD;PIK3R3;BCL2;BCL2L1;BIRC2;IRAK3;PRKACA;PRKA…
KEGG_TRYPTOPHAN_METABOLISM	http://www.broadinstitute.org/gsea/msigdb/cards/KEGG_TRYPTOPHAN_METABOLISM	30	-0.30993	-0.983123	0.48951	0.77961	MAOB;MAOA;IDO2;AOX1;ALDH1B1;AANAT;ALDH2;WARS;IDO1;CAT;ACAT2;ACAT1;IL4I1;HADH;OGDH;TPH1;HADHA;DDC;AFMID;CYP1A1;CYP1A2;CYP1B1;ASMT;ECHS1;ALDH9A1;KMO;ALDH3A2;WARS2;EHHADH;OGDHL;GCDH;ALDH7A1;ABP1;INMT;TDO2;HAAO;KYNU;AADAT;TPH2;ACMSD
KEGG_PHOSPHATIDYLINOSITOL_SIGNALING_SYSTEM	http://www.broadinstitute.org/gsea/msigdb/cards/KEGG_PHOSPHATIDYLINOSITOL_SIGNALING_SYSTEM	39	-0.280513	-0.964442	0.504472	0.818315	PLCB2;CALM2;INPP1;PLCB1;PLCD1;PRKCB;PRKCA;PLCB3;CALM1;PLCB4;DGKZ;INPP5A;DGKE;INPP5B;DGKD;INPP4A;PRKCG;INPPL1;DGKH;INPP5D;SYNJ2;PIP4K2B;ITPR3;PLCD3;PIKFYVE;IMPA1;IMPA2;PIP5K1A;PIP5K1B;INPP5J;CDS1;INPP5K;SYNJ1;PLCD4;ITPKA;PIK3R5;ITPKB;ITPK1;CDIPT;ITPR1;ITPR2;DGKQ;CDS2;INPP4B;DGKB;DGKG;DGKA;DGKI;PLCE1;CALML5;PIP5K1C;PIK3C3;PIK3C2B;PIK3C2G;PIP4K2A;PIK3C2A;PTEN;PIK3R3;PIP4K2C;IPPK;CALML3;PIK3CA;PIK3CB…
KEGG_SPHINGOLIPID_METABOLISM	http://www.broadinstitute.org/gsea/msigdb/cards/KEGG_SPHINGOLIPID_METABOLISM	17	-0.346208	-0.957835	0.520796	0.822313	GAL3ST1;SGPP2;GLB1;GALC;SGMS2;GBA;SPHK2;NEU2;PPAP2B;NEU1;ACER2;UGCG;DEGS2;ARSA;SPHK1;SGPL1;NEU3;SMPD4;SGMS1;ACER3;CERK;SMPD2;ENPP7;DEGS1;SGPP1;NEU4;GLA;ACER1;PPAP2A;ASAH2C;ASAH1;PPAP2C;SMPD1;B4GALT6;SPTLC2;SPTLC1;SMPD3;KDSR;UGT8;ASAH2
KEGG_GNRH_SIGNALING_PATHWAY	http://www.broadinstitute.org/gsea/msigdb/cards/KEGG_GNRH_SIGNALING_PATHWAY	46	-0.270719	-0.954319	0.535593	0.818434	JUN;CALM2;ELK1;CALM1;MAP2K4;JMJD7-PLA2G4B;MMP2;PLA2G2E;PLA2G6;PLA2G10;MAP3K1;MAP3K3;ITPR3;MAP3K4;PLA2G4B;CGA;PLA2G2F;NRAS;MAPK14;MAPK12;KRAS;GNA11;PRKX;CALML5;ADCY3;ADCY2;ADCY1;PLA2G4E;CAMK2A;CAMK2B;CAMK2D;CAMK2G;PRKACA;GNAQ;PRKACB;PRKACG;GNRHR;GNAS;GNRH2;GNRH1;CALML3;PLA2G2D;PLD1;PLA2G12A;PLD2;HBEGF;CALM3;PTK2B;MAP3K2;CDC42;PLCB2;ADCY8;SOS2;ADCY9;PLCB1;ADCY6;ADCY7;PRKCB;RAF1;PLCB3;PRKCA;ADCY5;PL…
KEGG_DRUG_METABOLISM_OTHER_ENZYMES	http://www.broadinstitute.org/gsea/msigdb/cards/KEGG_DRUG_METABOLISM_OTHER_ENZYMES	20	-0.319065	-0.936999	0.55477	0.852403	XDH;CYP3A5;UGT2B28;UPB1;CYP3A4;GMPS;UPP2;HPRT1;CDA;GUSB;IMPDH1;IMPDH2;CES2;UCKL1;UGT2B11;TPMT;NAT1;CES5A;CYP2A13;UGT2A3;UGT1A4;CYP3A7;UGT1A1;UGT1A3;UGT1A10;UGT1A8;UGT1A7;ITPA;UGT1A6;UGT1A5;CYP2A6;CYP2A7;DPYS;TYMP;DPYD;UMPS;UCK2;TK1;TK2;UPP1;UGT2A1;CYP3A43;CES1;UGT1A9;NAT2;UGT2B10;UGT2B7;UGT2B4;UCK1;UGT2B17;UGT2B15
KEGG_ENDOCYTOSIS	http://www.broadinstitute.org/gsea/msigdb/cards/KEGG_ENDOCYTOSIS	102	-0.232161	-0.934784	0.592824	0.845706	F2R;EPN3;IQSEC1;IQSEC3;ADRBK2;ADRBK1;ADRB3;ADRB2;EPN2;STAMBP;ADRB1;IGF1R;CLTCL1;HGS;VPS37C;FAM125B;PIP4K2B;RUFY1;SMAP2;HLA-G;FLT1;STAM;MDM2;PIKFYVE;VPS37D;PIP5K1A;VPS28;CHMP2B;FAM125A;PIP5K1B;RAB11FIP1;ACAP1;ARRB2;AP2A2;GRK7;ARRB1;AP2B1;AP2A1;EEA1;GRK1;CSF1R;SMURF1;LOC652799;SH3GLB1;VPS4A;ARFGAP3;DNM2;HSPA8;VPS36;PARD6B;RAB31;RAB11A;TRAF6;CHMP4A;PDCD6IP;LDLR;PIP5K1C;NEDD4L;ACAP3;CHMP5;ARAP2;IQSEC…
KEGG_WNT_SIGNALING_PATHWAY	http://www.broadinstitute.org/gsea/msigdb/cards/KEGG_WNT_SIGNALING_PATHWAY	57	-0.248896	-0.919155	0.608414	0.87385	JUN;LRP5;LRP6;PPP3R2;SFRP2;SFRP1;PPP3CC;VANGL1;PPP3R1;FZD1;FZD4;APC2;FZD6;FZD7;SENP2;FZD8;LEF1;CREBBP;FZD9;PRICKLE1;CTBP2;ROCK1;CTBP1;WNT9B;WNT9A;CTNNBIP1;DAAM2;TBL1XR1;MMP7;CER1;MAP3K7;VANGL2;WNT2B;WNT11;WNT10B;DKK2;LOC728622;CHP2;AXIN1;AXIN2;DKK4;NFAT5;MYC;SOX17;CSNK2A1;CSNK2A2;NFATC4;CSNK1A1;NFATC3;CSNK1E;BTRC;PRKX;SKP1;FBXW11;RBX1;CSNK2B;SIAH1;TBL1Y;WNT5B;CCND1;CAMK2A;NLK;CAMK2B;CAMK2D;CAMK2G…
KEGG_FC_GAMMA_R_MEDIATED_PHAGOCYTOSIS	http://www.broadinstitute.org/gsea/msigdb/cards/KEGG_FC_GAMMA_R_MEDIATED_PHAGOCYTOSIS	33	-0.273717	-0.90927	0.60678	0.886178	FCGR1A;SPHK1;PIP4K2B;WASF2;PLA2G6;VAV1;WASF1;PLA2G4B;PIKFYVE;VASP;AKT1;AKT2;PIP5K1A;AMPH;DOCK2;PIP5K1B;ARPC4;ARPC5;AKT3;VAV2;ARPC1B;ARPC3;SCIN;WASF3;FCGR2A;FCGR3A;FCGR2B;PIK3R5;DNM2;CFL2;CFL1;PIP5K1C;PLA2G4E;ASAP2;DNM3;PAK1;CRK;CRKL;PLCG1;PLCG2;PLD1;ARPC5L;PLD2;CDC42;PRKCB;RAF1;PRKCA;ARF6;WAS;FCGR2C;PRKCG;PRKCD;INPP5D;HCK;PRKCE;RAC2;MYO10;WASL;PLA2G4A;DNM1L;MAP2K1;DNM1;MARCKS;RPS6KB1;RPS6KB2;ASAP…
KEGG_VIBRIO_CHOLERAE_INFECTION	http://www.broadinstitute.org/gsea/msigdb/cards/KEGG_VIBRIO_CHOLERAE_INFECTION	35	-0.270763	-0.901022	0.613288	0.894066	LOC100418883;ATP6V1G1;PDIA4;ADCY9;PRKCB;SLC12A2;SEC61B;PRKCA;TJP2;KDELR3;ATP6V0A1;ATP6V1G2;KDELR2;ATP6V0B;ATP6V1G3;ATP6AP1;PRKCG;CFTR;LOC646821;ATP6V1F;ERO1L;ATP6V0A4;ATP6V0A2;ATP6V0D1;KCNQ1;ARF1;ACTG1;ATP6V0E2;SEC61G;ATP6V1H;PRKX;ATP6V1E2;MUC2;KDELR1;ADCY3;ATP6V0D2;ATP6V0E1;ATP6V1C2;ACTB;TJP1;TCIRG1;PRKACA;PRKACB;PRKACG;GNAS;ATP6V1D;SEC61A2;ATP6V1A;PLCG1;PLCG2;ATP6V1E1;ATP6V1B2;ATP6V1B1;SEC61A1;…
KEGG_VASCULAR_SMOOTH_MUSCLE_CONTRACTION	http://www.broadinstitute.org/gsea/msigdb/cards/KEGG_VASCULAR_SMOOTH_MUSCLE_CONTRACTION	54	-0.2457	-0.893887	0.65338	0.899504	CALM2;CALD1;CALM1;CYP4A11;CALCRL;PTGIR;PPP1R14A;JMJD7-PLA2G4B;ROCK1;PLA2G6;PLA2G2E;MRVI1;PLA2G10;BRAF;ITPR3;PLA2G4B;MYL6B;PLA2G2F;EDNRA;GNA12;GNA11;GNA13;PRKX;GUCY1A2;MYLK;ADCY3;MYL6;CALML5;ADCY2;ADCY1;PLA2G4E;KCNMB3;PRKACA;GNAQ;PRKACB;PRKACG;GNAS;CALML3;PLA2G2D;PLA2G12A;AGTR1;MYH11;CALM3;PLCB2;KCNMB2;ADCY8;PLCB1;ADCY9;PPP1R12B;ADCY6;ADCY7;PRKCB;RAF1;PLCB3;PRKCA;ADCY5;PLCB4;MYL9;ARHGEF11;KCNMB1;K…
KEGG_TIGHT_JUNCTION	http://www.broadinstitute.org/gsea/msigdb/cards/KEGG_TIGHT_JUNCTION	65	-0.231492	-0.873304	0.714511	0.938777	INADL;JAM3;LOC100418883;MLLT4;CSDA;PPP2R2D;MAGI2;MPP5;TJP3;MYH13;ZAK;EPB41L3;MYH14;RRAS2;MYH1;CTTN;MYH15;MYL7;CRB3;CLDN20;AKT1;AKT2;MYL12A;AKT3;NRAS;EXOC3;CTNNA1;JAM2;CSNK2A1;CLDN18;LLGL1;LLGL2;CSNK2A2;KRAS;CLDN17;PARD6B;MAGI1;GNAI1;GNAI2;MYL2;VAPA;MYL5;CSNK2B;SYMPK;MYL10;IGSF5;ASH1L;YES1;MAGI3;GNAI3;CLDN16;CLDN23;MYH3;MYH2;MYH4;MYH7;MYH6;MYH9;MYH8;MYH11;MYH10;OCLN;CDC42;ACTN2;ACTN3;PARD6A;PRKCB;…
KEGG_OLFACTORY_TRANSDUCTION	http://www.broadinstitute.org/gsea/msigdb/cards/KEGG_OLFACTORY_TRANSDUCTION	26	-0.28189	-0.870819	0.64726	0.93165	CALM2;CALM1;OR11H4;OR52W1;OR5AU1;ADRBK2;OR2M2;OR2M7;OR2T33;OR4F5;CLCA4;OR52K1;OR52I1;OR51D1;OR2J2;OR8I2;OR2D2;OR2D3;OR4K13;OR4K2;OR2AK2;OR4N5;OR2L3;OR4K17;OR2L8;ARRB2;OR11G2;OR11L1;OR5P2;OR5P3;OR6C1;OR6C75;OR10AG1;OR6C76;OR6C70;OR5J2;OR52A1;OR4M2;OR51S1;OR4N2;GUCA1B;OR52R1;GUCA1A;OR51F2;OR13H1;OR9K2;CAMK2A;CAMK2B;CAMK2D;CAMK2G;OR51B5;OR10J5;CALML3;OR2H1;CALM3;OR7G2;OR7G3;OR10A2;OR10V1;PDC;OR7A10;…
KEGG_INTESTINAL_IMMUNE_NETWORK_FOR_IGA_PRODUCTION	http://www.broadinstitute.org/gsea/msigdb/cards/KEGG_INTESTINAL_IMMUNE_NETWORK_FOR_IGA_PRODUCTION	38	-0.256708	-0.870748	0.684211	0.918853	HLA-DRB4;TNFRSF13C;HLA-DRB5;HLA-DOA;HLA-DOB;HLA-DRB3;CD80;CD86;CD28;TNFSF13;TNFSF13B;CCL27;IL15RA;IL15;ICOSLG;ITGA4;TGFB1;ICOS;CCR9;MAP3K14;CXCR4;CCL25;TNFRSF17;HLA-DMB;HLA-DMA;CCL28;LTBR;PIGR;IL2;CD40LG;HLA-DPA1;CD40;AICDA;HLA-DPB1;HLA-DQA1;HLA-DQA2;HLA-DQB1;TNFRSF13B;ITGB7;CXCL12;CCR10;MADCAM1;IL4;IL5;IL10;IL6;HLA-DRB1;HLA-DRA
KEGG_ASTHMA	http://www.broadinstitute.org/gsea/msigdb/cards/KEGG_ASTHMA	26	-0.279162	-0.869679	0.650624	0.908629	HLA-DRB4;HLA-DRB5;HLA-DOA;HLA-DOB;HLA-DRB3;IL3;TNF;CCL11;EPX;FCER1G;MS4A2;HLA-DMB;FCER1A;HLA-DMA;IL9;CD40LG;HLA-DPA1;CD40;HLA-DPB1;IL13;HLA-DQA1;HLA-DQA2;HLA-DQB1;PRG2;RNASE3;IL4;IL5;IL10;HLA-DRB1;HLA-DRA
KEGG_GAP_JUNCTION	http://www.broadinstitute.org/gsea/msigdb/cards/KEGG_GAP_JUNCTION	37	-0.256642	-0.865943	0.692833	0.905127	PLCB2;GRM5;SOS2;ADCY8;PLCB1;ADCY9;ADCY6;TUBA1A;RAF1;PRKCB;ADCY7;PRKCA;PLCB3;PLCB4;ADCY5;GRM1;CDK1;PDGFD;TUBB4A;ADRB1;TUBB4B;TUBB3;PRKCG;PDGFRB;TUBB2A;MAP2K2;ITPR3;MAP2K1;MAP2K5;LPAR1;ADCY4;TUBA1B;NRAS;GRB2;MAPK3;DRD1;GUCY1B3;DRD2;MAPK7;GUCY1A3;PRKG1;SOS1;TUBB7P;PRKG2;MAPK1;TUBA3D;HRAS;GJD2;CSNK1D;EGFR;TUBB2B;ITPR1;ITPR2;PDGFC;TUBAL3;GNA11;KRAS;EGF;PRKX;GJA1;GNAI1;HTR2A;TUBA3C;GNAI2;GUCY1A2;HTR2C;…
KEGG_LEUKOCYTE_TRANSENDOTHELIAL_MIGRATION	http://www.broadinstitute.org/gsea/msigdb/cards/KEGG_LEUKOCYTE_TRANSENDOTHELIAL_MIGRATION	56	-0.237711	-0.865636	0.715421	0.893728	CDH5;JAM3;MLLT4;LOC100418883;TXK;ITGAL;ITGAM;ITGA4;SIPA1;ROCK1;MMP2;PTK2;MYL7;NCF4;MMP9;NCF2;CLDN20;PECAM1;VAV1;VASP;VCAM1;ITGB1;MYL12A;THY1;VAV2;ITGB2;CTNNA1;JAM2;PIK3R5;CLDN18;MAPK14;MAPK12;VCL;CLDN17;GNAI1;MYL2;GNAI2;CTNND1;MYL5;PXN;RAPGEF3;MYL10;ARHGAP5;BCAR1;GNAI3;CLDN16;CLDN23;EZR;CXCL12;PLCG1;PLCG2;PTK2B;RHOH;OCLN;CDC42;ACTN2;ACTN3;PTPN11;PRKCB;PRKCA;CLDN10;CLDN8;CLDN2;CLDN6;MYL9;CLDN5;CLD…
KEGG_TGF_BETA_SIGNALING_PATHWAY	http://www.broadinstitute.org/gsea/msigdb/cards/KEGG_TGF_BETA_SIGNALING_PATHWAY	42	-0.246448	-0.860221	0.703827	0.893731	TFDP1;NOG;TNF;GDF7;INHBB;INHBC;COMP;INHBA;THBS4;RHOA;CREBBP;ROCK1;ID1;ID2;RPS6KB1;RPS6KB2;CUL1;LOC728622;ID4;SMAD3;MAPK3;RBL2;SMAD4;RBL1;NODAL;SMAD1;MYC;SMAD2;MAPK1;SMURF2;SMURF1;EP300;BMP8A;GDF5;SKP1;CHRD;TGFB2;TGFB1;IFNG;CDKN2B;PPP2CB;PPP2CA;PPP2R1A;ID3;SMAD5;RBX1;FST;PITX2;PPP2R1B;TGFBR2;AMHR2;LTBP1;LEFTY1;AMH;TGFBR1;SMAD9;LEFTY2;SMAD7;ROCK2;TGFB3;SMAD6;BMPR2;GDF6;BMPR1A;BMPR1B;ACVRL1;ACVR2B;A…
KEGG_COMPLEMENT_AND_COAGULATION_CASCADES	http://www.broadinstitute.org/gsea/msigdb/cards/KEGG_COMPLEMENT_AND_COAGULATION_CASCADES	49	-0.239621	-0.856205	0.71405	0.890556	F2;F2R;VWF;KNG1;FGB;PLAT;SERPIND1;MBL2;F3;F5;SERPINA1;PLAUR;F7;PLAU;F10;F9;TFPI;F8;KLKB1;CR2;MASP1;C9;A2M;CR1;F12;F13A1;F11;C8A;F13B;C7;C8G;C8B;CD59;SERPINA5;FGG;CD55;C6;C5AR1;C5;BDKRB1;C4BPB;C4BPA;C4B;C4A;BDKRB2;CFH;CFB;CPB2;CD46;PROS1;SERPINF2;PROC;FGA;SERPINE1;PLG;C2;SERPINC1;C1S;C3AR1;C3;C1QB;CFD;C1QA;C1R;C1QC;CFI;SERPING1;MASP2;THBD
KEGG_GLYCEROLIPID_METABOLISM	http://www.broadinstitute.org/gsea/msigdb/cards/KEGG_GLYCEROLIPID_METABOLISM	35	-0.257259	-0.842773	0.715026	0.908215	MBOAT2;GPAM;LIPG;DGKZ;DGKE;DGKD;DGKH;MBOAT1;GK;DGAT2;GK2;GLA;ALDH7A1;AGK;DAK;AGPAT3;AWAT2;AGPAT4;AKR1B1;PNLIPRP2;PNLIPRP1;PNLIP;DGAT1;GLYCTK;LPL;ALDH1B1;DGKQ;ALDH2;DGKB;DGKG;AKR1A1;DGKA;PPAP2B;LIPC;DGKI;LCLAT1;AGPAT9;MGLL;AGPAT6;ALDH9A1;ALDH3A2;PNPLA3;PPAP2A;PPAP2C;AGPAT1;AGPAT2;CEL;GPAT2;LIPF
KEGG_ALZHEIMERS_DISEASE	http://www.broadinstitute.org/gsea/msigdb/cards/KEGG_ALZHEIMERS_DISEASE	75	-0.21934	-0.840613	0.773616	0.901519	UQCR10;NAE1;CALM2;NDUFA5;NDUFA4;COX6CP3;CALM1;ATP2A1;PPP3R2;EIF2AK3;PPP3CC;ATP2A3;PPP3R1;ATP2A2;NDUFS7;CYTB;ADAM17;BACE2;ATP5O;COX2;COX1;COX8C;MME;COX3;COX5B;ITPR3;PSENEN;LRP1;COX4I1;APOE;ATP6;ATP8;CHP2;ATP5H;NDUFA2;NDUFA3;NDUFA1;CAPN2;LPL;CAPN1;LOC100133737;APAF1;ATP5G1P5;HSD17B10;APH1A;UQCRQ;ATP5D;CALML5;GAPDH;ATF6;COX7A2L;IDE;ATP5G3;ATP5G2;ADAM10;ATP5G1;ATP5F1;ATP5E;COX5A;CDK5R1;ERN1;GNAQ;UQCR…
KEGG_ENDOMETRIAL_CANCER	http://www.broadinstitute.org/gsea/msigdb/cards/KEGG_ENDOMETRIAL_CANCER	29	-0.252477	-0.816838	0.769492	0.938474	CASP9;SOS2;RAF1;ELK1;APC2;LEF1;BAD;ERBB2;MAP2K2;BRAF;MLH1;MAP2K1;PDPK1;ILK;AKT1;AKT2;NRAS;AKT3;GRB2;AXIN1;AXIN2;MAPK3;TCF7;CTNNA1;MYC;SOS1;MAPK1;TCF7L2;PIK3R5;HRAS;EGFR;GSK3B;KRAS;CTNNA2;EGF;CTNNB1;ARAF;CCND1;PTEN;PIK3R3;TCF7L1;FOXO3;APC;TP53;PIK3CA;PIK3CB;PIK3CD;CTNNA3;PIK3CG;PIK3R1;PIK3R2;CDH1
KEGG_LONG_TERM_DEPRESSION	http://www.broadinstitute.org/gsea/msigdb/cards/KEGG_LONG_TERM_DEPRESSION	31	-0.24808	-0.8093	0.764805	0.942348	GRM5;PLCB2;RYR1;PLCB1;RAF1;PRKCB;PRKCA;PLCB3;PLCB4;IGF1;CRHR1;GRM1;CRH;IGF1R;PLA2G3;GRID2;PRKCG;JMJD7-PLA2G4B;CACNA1A;PLA2G6;PLA2G2E;PLA2G10;MAP2K2;PLA2G2A;BRAF;PLA2G4A;ITPR3;PLA2G5;PLA2G12B;MAP2K1;NOS1;GRIA3;GRIA2;GRIA1;PLA2G4B;PLA2G2F;NRAS;MAPK3;GUCY1B3;GUCY1A3;PRKG1;PRKG2;MAPK1;PLA2G1B;HRAS;ITPR1;ITPR2;GNA12;GNA13;GNA11;KRAS;GNAI1;GNAI2;GUCY1A2;PPP2CB;ARAF;PPP2CA;PPP2R1A;PPP2R1B;PLA2G4E;GNAQ;G…
KEGG_DILATED_CARDIOMYOPATHY	http://www.broadinstitute.org/gsea/msigdb/cards/KEGG_DILATED_CARDIOMYOPATHY	64	-0.210327	-0.779845	0.873484	0.983378	CACNA2D1;CACNB1;LOC100418883;CACNB2;ADCY8;CACNB3;ADCY9;CACNB4;ADCY6;CACNG1;ADCY7;ADCY5;TNF;ITGA9;IGF1;RYR2;CACNG8;CACNG6;LMNA;CACNG7;ATP2A2;ADRB1;ITGA4;TPM2;ITGA3;TPM1;ITGA2B;ITGA7;ITGA5;EMD;ITGA11;DMD;CACNA2D3;CACNA1D;SLC8A1;LOC646821;CACNA1C;TNNI3;CACNA1F;ITGB3;CACNA2D2;CACNA1S;ITGB4;ADCY4;TNNC1;ITGB5;ITGB6;ITGB7;ITGAV;ITGB1;TPM4;ACTC1;ACTG1;CACNA2D4;MYBPC3;TPM3;ITGA10;SGCD;SGCG;SGCA;ITGA8;SGCB…
KEGG_PATHWAYS_IN_CANCER	http://www.broadinstitute.org/gsea/msigdb/cards/KEGG_PATHWAYS_IN_CANCER	180	-0.17544	-0.775575	0.949695	0.978147	JUN;STAT3;TFG;STAT1;HGF;BIRC5;FN1;BIRC3;IGF1;XIAP;PML;JUP;HHIP;IGF1R;FZD1;FZD4;GSTP1;FZD6;FZD7;FZD8;LEF1;FZD9;MSH6;PGF;CTBP2;CTBP1;WNT9B;PTK2;WNT9A;PTGS2;HIF1A;FLT3;FLT3LG;ABL1;WNT2B;JAK1;WNT11;AKT1;WNT10B;AKT2;LAMC2;SMO;NRAS;LAMB2;ARNT;TPR;LAMB3;AXIN1;LAMC1;AXIN2;STAT5B;STAT5A;LAMA4;LAMA5;NFKB2;LAMB1;NFKB1;CTNNA1;NFKBIA;TPM3;MYC;PIK3R5;CSF1R;SHH;LAMB4;CCDC6;NCOA4;KRAS;CSF2RA;TRAF6;TGFB2;TRAF5;TR…
KEGG_NEUROTROPHIN_SIGNALING_PATHWAY	http://www.broadinstitute.org/gsea/msigdb/cards/KEGG_NEUROTROPHIN_SIGNALING_PATHWAY	47	-0.217188	-0.770323	0.880872	0.975201	JUN;FRS2;CALM2;CALM1;PDPK1;RPS6KA6;TP73;MAP3K5;RPS6KA5;BRAF;MAP3K1;MAP3K3;IKBKB;ABL1;AKT1;SHC4;AKT2;NRAS;AKT3;SH2B1;NFKB1;NFKBIB;NFKBIA;NFKBIE;PIK3R5;MAPK14;NGFRAP1;MAPK12;RELA;KRAS;SHC3;TRAF6;NGF;CALML5;BDNF;NGFR;SH2B3;CSK;CAMK4;YWHAB;BCL2;CAMK2A;CAMK2B;CAMK2D;FOXO3;CAMK2G;IRS2;SORT1;CALML3;CRK;SH2B2;CRKL;PLCG1;PLCG2;YWHAZ;ARHGDIA;CALM3;YWHAH;ARHGDIB;YWHAG;YWHAE;CDC42;SOS2;PTPN11;RAF1;SHC1;RIPK2…
KEGG_SYSTEMIC_LUPUS_ERYTHEMATOSUS	http://www.broadinstitute.org/gsea/msigdb/cards/KEGG_SYSTEMIC_LUPUS_ERYTHEMATOSUS	49	-0.21649	-0.769763	0.851419	0.964506	CD80;CD86;HIST3H2BB;CD28;H2AFY;H3.X;HIST1H2AA;HIST1H2AD;HIST3H2A;HIST1H2AE;FCGR1A;HIST2H2AB;HIST2H3C;HIST2H2AA4;C9;CTSG;H3.Y;HIST1H4I;FCGR3B;FCGR2A;C8A;HIST3H3;C7;FCGR3A;C8G;FCGR2B;C8B;HLA-DRB4;HLA-DRB5;HLA-DRB3;C6;C5;ELANE;HIST4H4;C4B;C4A;HIST2H4B;HLA-DPA1;H2AFB3;HLA-DPB1;HLA-DQA1;HLA-DQA2;HLA-DQB1;HIST2H4A;HIST1H2BB;H2AFX;H2AFZ;HIST1H2BD;C2;H3F3B;C1S;C3;C1QB;HIST1H2AH;C1QA;H3F3A;C1R;C1QC;HIST1H…
KEGG_VIRAL_MYOCARDITIS	http://www.broadinstitute.org/gsea/msigdb/cards/KEGG_VIRAL_MYOCARDITIS	48	-0.219216	-0.766347	0.852273	0.958469	CASP9;LOC100418883;CASP8;HLA-DOA;HLA-DOB;CD80;CD86;CD28;EIF4G3;ITGAL;ICAM1;CXADR;MYH13;HLA-C;HLA-B;MYH14;HLA-DMB;HLA-DMA;MYH1;HLA-A;DMD;MYH15;RAC2;LOC646821;BID;HLA-G;RAC3;ABL1;ABL2;CASP3;EIF4G2;PRF1;EIF4G1;ITGB2;ACTG1;RAC1;SGCD;HLA-DRB4;SGCG;HLA-DRB5;SGCA;SGCB;HLA-DRB3;DAG1;CD55;LAMA2;LOC652614;ACTB;HLA-F;HLA-E;CD40LG;CCND1;HLA-DPA1;CD40;HLA-DPB1;MYH7B;HLA-DQA1;HLA-DQA2;HLA-DQB1;CAV1;MYH3;MYH2;C…
KEGG_MTOR_SIGNALING_PATHWAY	http://www.broadinstitute.org/gsea/msigdb/cards/KEGG_MTOR_SIGNALING_PATHWAY	16	-0.282681	-0.76223	0.805704	0.953093	TSC2;IGF1;RPS6KA6;MTOR;EIF4B;EIF4E;EIF4EBP1;RICTOR;INS;PGF;ULK1;RHEB;BRAF;HIF1A;PDPK1;RPTOR;AKT1;AKT2;RPS6KA2;RPS6KA3;RPS6KB1;MLST8;AKT3;RPS6KB2;TSC1;ULK2;CAB39;MAPK3;CAB39L;RPS6;MAPK1;RPS6KA1;PIK3R5;ULK3;EIF4E1B;STK11;EIF4E2;VEGFA;PRKAA2;VEGFC;PRKAA1;VEGFB;STRADA;PIK3R3;FIGF;DDIT4;PIK3CA;PIK3CB;PIK3CD;PIK3CG;PIK3R1;PIK3R2
KEGG_LYSOSOME	http://www.broadinstitute.org/gsea/msigdb/cards/KEGG_LYSOSOME	91	-0.191093	-0.760405	0.929985	0.94492	PLA2G15;AP3B2;GGA1;SLC11A1;PPT1;MFSD8;CTSZ;NAGPA;IGF2R;ARSG;ATP6V0A1;CTSW;ATP6V0B;LGMN;CTSS;AP4S1;LAMP2;ATP6AP1;LAPTM5;AP1S3;CLTCL1;AP4B1;AP3B1;LAMP3;ATP6V0A4;CTSL1;ABCB9;AP1B1;CTSK;SLC11A2;GNPTAB;SMPD1;CTSH;AP1G1;CTSG;CTSE;LAPTM4A;GM2A;LAMP1;CTSO;GGA2;CTSL2;AP3M1;CTSC;GBA;AP3D1;CD164;ATP6V1H;HGSNAT;ABCA2;DNASE2B;AGA;AP3M2;ATP6V0D2;ARSA;CTSD;CTSB;ARSB;TCIRG1;GNS;PPT2;DNASE2;SORT1;ASAH1;AP4E1;GALN…
KEGG_HYPERTROPHIC_CARDIOMYOPATHY_HCM	http://www.broadinstitute.org/gsea/msigdb/cards/KEGG_HYPERTROPHIC_CARDIOMYOPATHY_HCM	55	-0.205214	-0.743672	0.90035	0.957258	CACNA2D1;CACNB1;LOC100418883;CACNB2;CACNB3;CACNB4;CACNG1;TNF;ITGA9;IGF1;RYR2;CACNG8;LMNA;CACNG6;ATP2A2;CACNG7;ITGA4;TPM2;ITGA3;TPM1;ITGA2B;ITGA7;ITGA5;EMD;ITGA11;PRKAG2;DMD;CACNA2D3;CACNA1D;SLC8A1;LOC646821;CACNA1C;TNNI3;CACNA1F;ITGB3;CACNA2D2;CACNA1S;ITGB4;PRKAG3;TNNC1;ITGB5;ITGB6;ITGB7;ITGAV;ITGB1;TPM4;ACTC1;ACTG1;CACNA2D4;MYBPC3;TPM3;ITGA10;SGCD;SGCG;SGCA;ITGA8;SGCB;CACNG2;DAG1;CACNG3;LAMA2;TG…
KEGG_FC_EPSILON_RI_SIGNALING_PATHWAY	http://www.broadinstitute.org/gsea/msigdb/cards/KEGG_FC_EPSILON_RI_SIGNALING_PATHWAY	21	-0.249854	-0.729926	0.850534	0.963295	SOS2;RAF1;PRKCB;PRKCA;PDPK1;TNF;MAP2K4;PLA2G3;FCER1G;MS4A2;FCER1A;PRKCD;INPP5D;PRKCE;JMJD7-PLA2G4B;MAPK9;MAPK10;PLA2G6;RAC2;IL13;PLA2G2E;PLA2G10;MAPK11;MAP2K2;PLA2G2A;RAC3;MAP2K3;PLA2G4A;MAPK13;PLA2G5;PLA2G12B;MAP2K1;VAV1;MAP2K7;PLA2G4B;MAP2K6;AKT1;PLA2G2F;AKT2;VAV2;AKT3;NRAS;GRB2;MAPK3;RAC1;SOS1;PLA2G1B;MAPK1;CSF2;PIK3R5;HRAS;MAPK8;IL3;MAPK14;MAPK12;GAB2;KRAS;LAT;SYK;PLA2G4E;BTK;PIK3R3;PIK3CA;PI…
KEGG_ADIPOCYTOKINE_SIGNALING_PATHWAY	http://www.broadinstitute.org/gsea/msigdb/cards/KEGG_ADIPOCYTOKINE_SIGNALING_PATHWAY	32	-0.224056	-0.729409	0.884354	0.953264	STAT3;CHUK;PTPN11;PPARGC1A;NPY;TNF;SLC2A4;CD36;SLC2A1;MTOR;ADIPOR2;PRKAG2;ACSL6;POMC;MAPK9;MAPK10;PRKCQ;RXRB;RXRG;IKBKB;PRKAG3;RXRA;TNFRSF1B;ADIPOR1;AKT1;AKT2;TNFRSF1A;JAK2;LEPR;AKT3;CPT1B;LEP;ACACB;NFKB1;NFKBIB;NFKBIA;NFKBIE;IKBKG;MAPK8;CPT1A;PCK2;CPT1C;PCK1;RELA;STK11;PPARA;TRAF2;PRKAB2;PRKAB1;PRKAA2;PRKAA1;SOCS3;TRADD;ACSL5;ADIPOQ;G6PC2;IRS2;ACSL1;AGRP;PRKAG1;G6PC;IRS1;CAMKK1;CAMKK2;IRS4;ACSL3…
KEGG_AMINO_SUGAR_AND_NUCLEOTIDE_SUGAR_METABOLISM	http://www.broadinstitute.org/gsea/msigdb/cards/KEGG_AMINO_SUGAR_AND_NUCLEOTIDE_SUGAR_METABOLISM	28	-0.204599	-0.641189	0.943299	1	MPI;GCK;GFPT2;GALK1;GALE;PMM2;PGM2;PMM1;AMDHD2;GNPDA2;GMDS;UXS1;GNPNAT1;NANS;UGDH;CYB5R3;GFPT1;FUK;NANP;CYB5R1;FPGT;HEXB;HEXA;HK2;HK1;HK3;GALT;GNE;NAGK;CHIT1;UAP1;RENBP;CHIA;NPL;UGP2;GALK2;TSTA3;PGM1;CMAS;PGM3;GNPDA1;GMPPA;GPI;GMPPB
KEGG_GLIOMA	http://www.broadinstitute.org/gsea/msigdb/cards/KEGG_GLIOMA	32	-0.192894	-0.625397	0.970537	1	SOS2;CALM2;E2F1;PRKCB;RAF1;SHC1;PRKCA;CALM1;IGF1;MTOR;IGF1R;PRKCG;PDGFRB;MAP2K2;TGFA;BRAF;MAP2K1;MDM2;RB1;AKT1;SHC4;AKT2;NRAS;AKT3;GRB2;MAPK3;SOS1;MAPK1;PIK3R5;HRAS;EGFR;KRAS;CDKN2A;SHC3;CDKN1A;EGF;ARAF;CALML5;CCND1;PTEN;PIK3R3;PDGFA;CAMK2A;PDGFB;CAMK2B;PDGFRA;CAMK2D;CAMK2G;CDK4;TP53;E2F3;CALML3;E2F2;PIK3CA;PIK3CB;CDK6;PIK3CD;PLCG1;SHC2;PLCG2;CALM3;PIK3CG;PIK3R1;PIK3R2;CALML6
KEGG_LEISHMANIA_INFECTION	http://www.broadinstitute.org/gsea/msigdb/cards/KEGG_LEISHMANIA_INFECTION	41	-0.181503	-0.615881	0.97804	1	JUN;HLA-DOA;HLA-DOB;PRKCB;STAT1;ELK1;TNF;ITGAM;ITGA4;MYD88;FCGR2C;FCGR1A;HLA-DMB;HLA-DMA;PTPN6;IRAK4;IL12B;MAPK11;NCF4;NCF2;PTGS2;MAPK13;IL12A;NOS2;MAP3K7;IL1A;JAK1;JAK2;ITGB1;ITGB2;CR1;MAPK3;FCGR3B;NFKB1;FCGR2A;IL10;NFKBIB;NFKBIA;FCGR3A;MARCKSL1;MAPK1;HLA-DRB4;HLA-DRB5;HLA-DRB3;MAPK14;MAPK12;RELA;IFNGR2;TRAF6;TGFB2;TGFB1;IFNG;IFNGR1;TAB2;IL1B;IRAK1;TGFB3;HLA-DPA1;HLA-DPB1;HLA-DQA1;HLA-DQA2;HLA-D…
KEGG_LYSINE_DEGRADATION	http://www.broadinstitute.org/gsea/msigdb/cards/KEGG_LYSINE_DEGRADATION	22	-0.164448	-0.485202	0.996205	1	SUV39H2;AASDHPPT;DLST;ALDH1B1;AASDH;ALDH2;ACAT2;PLOD2;PLOD1;TMLHE;EHMT2;ACAT1;SETD8;HADH;SETMAR;OGDH;HADHA;BBOX1;AASS;ECHS1;ALDH9A1;ALDH3A2;SUV420H1;SUV39H1;ASH1L;SETD1B;DOT1L;WHSC1;EHHADH;OGDHL;SETD1A;GCDH;SUV420H2;SETD7;ALDH7A1;WHSC1L1;EHMT1;SETDB1;AADAT;SETD2;SETDB2;PLOD3;NSD1;PIPOX
KEGG_PORPHYRIN_AND_CHLOROPHYLL_METABOLISM	http://www.broadinstitute.org/gsea/msigdb/cards/KEGG_PORPHYRIN_AND_CHLOROPHYLL_METABOLISM	18	-0.167343	-0.476849	0.992933	1	ALAS1;COX10;UGT1A10;ALAS2;UGT1A8;UGT1A7;ALAD;UGT1A6;CPOX;BLVRA;UGT2B28;BLVRB;UGT1A5;UROS;HCCS;UGT2A1;GUSB;FTMT;UGT1A9;MMAB;FECH;HMOX1;HMOX2;UGT2B11;PPOX;FTH1;UGT2B10;UGT2B7;UROD;UGT2B4;COX15;HMBS;CP;UGT2A3;UGT1A4;EARS2;UGT2B17;UGT1A1;EPRS;UGT2B15;UGT1A3
KEGG_CHRONIC_MYELOID_LEUKEMIA	http://www.broadinstitute.org/gsea/msigdb/cards/KEGG_CHRONIC_MYELOID_LEUKEMIA	37	-0.136206	-0.458591	1	0.998831	SOS2;E2F1;CHUK;PTPN11;RAF1;SHC1;BAD;CTBP2;CTBP1;MAP2K2;BRAF;MECOM;MAP2K1;IKBKB;MDM2;RB1;ABL1;AKT1;AKT2;SHC4;AKT3;NRAS;GRB2;STAT5B;SMAD3;MAPK3;STAT5A;SMAD4;NFKB1;NFKBIA;SOS1;MYC;MAPK1;RUNX1;PIK3R5;IKBKG;HRAS;RELA;GAB2;CBLB;CDKN2A;KRAS;CBL;SHC3;CDKN1B;CDKN1A;TGFB2;TGFB1;ARAF;TGFBR2;TGFBR1;TGFB3;CCND1;PIK3R3;BCL2L1;CDK4;CBLC;TP53;E2F3;E2F2;CRK;PIK3CA;PIK3CB;CDK6;CRKL;PIK3CD;SHC2;HDAC1;BCR;HDAC2;PIK3…

## Sheet: Table S5
mRNA Name	Primers	Sequence(5'-3')
CSTF	Forward	TTACCCGAGCCCAGACCTCTAATG
CSTF	Reverse	ATCCCTTCCACCTCTGCCATCC
CD70	Forward	CCCTGACCACTGCTGCTGATTAG
CD70	Reverse	TCTCTTGTCCTGCCACCACTACC
KRT6C	Forward	GGCAGTGGTCTTGGCATTGGAG
KRT6C	Reverse	GGAGGAGGAGGTGGTGGTGTAC
APOM	Forward	TTCAATATGGCTGCTGGCTCTGC
APOM	Reverse	TGCTCCCTTCAGTCAGGTGGTAG
AKR1A1	Forward	ATTGTGCCTATGCTTACGGTGGATG
AKR1A1	Reverse	CGTTGTGGCAGGACCTCATTAGC
KIF20B	Forward	AGATGAACCACCAGCAAAGAAAGGG
KIF20B	Reverse	CAATGTTCGGTCGCACTTCTTCAC
FAF2	Forward	ACTGTGGTGGGACGGCTAGAAG
FAF2	Reverse	GTCTCAGCACTTGGGTCTGGTTTC
GAPDH	Forward	CTTGCTGGACCAGAGAAC
GAPDH	Reverse	CATGAGGTTGTTCCGCTTC
